# Supplementary material for: Discovery of SARS-CoV-2 main protease inhibitors using a synthesis-directed de novo design model
Source: Chem Commun (Camb). 2021 May 6;57(48):5909–12. doi: 10.1039/d1cc00050k (PMC8204246; doi:10.1039/d1cc00050k)
Supplement: CC-057-D1CC00050K-s015 [file CC-057-D1CC00050K-s015.zip]

Archive with 40 entries (32 files):
- T4065158_C13.fid/
- T4065158_C13.fid/fid
- T4065158_C13.fid/log
- T4065158_C13.fid/procpar
- T4065158_C13.fid/text
- T4065161.fid/
- T4065161.fid/fid
- T4065161.fid/log
- T4065161.fid/procpar
- T4065161.fid/text
- T4065161_C13.fid/
- T4065161_C13.fid/fid
- T4065161_C13.fid/log
- T4065161_C13.fid/procpar
- T4065161_C13.fid/text
- T4065175.fid/
- T4065175.fid/fid
- T4065175.fid/log
- T4065175.fid/procpar
- T4065175.fid/text
- T4065175_C13.fid/
- T4065175_C13.fid/fid
- T4065175_C13.fid/log
- T4065175_C13.fid/procpar
- T4065175_C13.fid/text
- T4065149.fid/
- T4065149.fid/fid
- T4065149.fid/log
- T4065149.fid/procpar
- T4065149.fid/text
- T4065149_C13.fid/
- T4065149_C13.fid/fid
- T4065149_C13.fid/log
- T4065149_C13.fid/procpar
- T4065149_C13.fid/text
- T4065158.fid/
- T4065158.fid/fid
- T4065158.fid/log
- T4065158.fid/procpar
- T4065158.fid/text
