# Supplementary material for: Discovery of SARS-CoV-2 main protease inhibitors using a synthesis-directed de novo design model
Source: Chem Commun (Camb). 2021 May 6;57(48):5909–12. doi: 10.1039/d1cc00050k (PMC8204246; doi:10.1039/d1cc00050k)
Supplement: CC-057-D1CC00050K-s015 [file CC-057-D1CC00050K-s015.zip › T4065158_C13.fid/log]

Sat Feb 13 18:16:07 2021: Experiment started
Sat Feb 13 18:16:17 2021: BS 1 completed
Sat Feb 13 18:16:20 2021: BS 2 completed
Sat Feb 13 18:16:23 2021: BS 3 completed
Sat Feb 13 18:16:26 2021: BS 4 completed
Sat Feb 13 18:16:30 2021: BS 5 completed
Sat Feb 13 18:16:33 2021: BS 6 completed
Sat Feb 13 18:16:36 2021: BS 7 completed
Sat Feb 13 18:16:39 2021: BS 8 completed
Sat Feb 13 18:16:42 2021: BS 9 completed
Sat Feb 13 18:16:45 2021: BS 10 completed
Sat Feb 13 18:16:48 2021: BS 11 completed
Sat Feb 13 18:16:51 2021: BS 12 completed
Sat Feb 13 18:16:54 2021: BS 13 completed
Sat Feb 13 18:16:57 2021: BS 14 completed
Sat Feb 13 18:17:00 2021: BS 15 completed
Sat Feb 13 18:17:03 2021: BS 16 completed
Sat Feb 13 18:17:06 2021: BS 17 completed
Sat Feb 13 18:17:09 2021: BS 18 completed
Sat Feb 13 18:17:12 2021: BS 19 completed
Sat Feb 13 18:17:15 2021: BS 20 completed
Sat Feb 13 18:17:18 2021: BS 21 completed
Sat Feb 13 18:17:21 2021: BS 22 completed
Sat Feb 13 18:17:24 2021: BS 23 completed
Sat Feb 13 18:17:27 2021: BS 24 completed
Sat Feb 13 18:17:30 2021: BS 25 completed
Sat Feb 13 18:17:34 2021: BS 26 completed
Sat Feb 13 18:17:37 2021: BS 27 completed
Sat Feb 13 18:17:40 2021: BS 28 completed
Sat Feb 13 18:17:43 2021: BS 29 completed
Sat Feb 13 18:17:46 2021: BS 30 completed
Sat Feb 13 18:17:49 2021: BS 31 completed
Sat Feb 13 18:17:52 2021: BS 32 completed
Sat Feb 13 18:17:55 2021: BS 33 completed
Sat Feb 13 18:17:58 2021: BS 34 completed
Sat Feb 13 18:18:01 2021: BS 35 completed
Sat Feb 13 18:18:04 2021: BS 36 completed
Sat Feb 13 18:18:07 2021: BS 37 completed
Sat Feb 13 18:18:10 2021: BS 38 completed
Sat Feb 13 18:18:13 2021: BS 39 completed
Sat Feb 13 18:18:16 2021: BS 40 completed
Sat Feb 13 18:18:19 2021: BS 41 completed
Sat Feb 13 18:18:22 2021: BS 42 completed
Sat Feb 13 18:18:25 2021: BS 43 completed
Sat Feb 13 18:18:28 2021: BS 44 completed
Sat Feb 13 18:18:31 2021: BS 45 completed
Sat Feb 13 18:18:34 2021: BS 46 completed
Sat Feb 13 18:18:38 2021: BS 47 completed
Sat Feb 13 18:18:41 2021: BS 48 completed
Sat Feb 13 18:18:44 2021: BS 49 completed
Sat Feb 13 18:18:47 2021: BS 50 completed
Sat Feb 13 18:18:50 2021: BS 51 completed
Sat Feb 13 18:18:53 2021: BS 52 completed
Sat Feb 13 18:18:56 2021: BS 53 completed
Sat Feb 13 18:18:59 2021: BS 54 completed
Sat Feb 13 18:19:02 2021: BS 55 completed
Sat Feb 13 18:19:05 2021: BS 56 completed
Sat Feb 13 18:19:08 2021: BS 57 completed
Sat Feb 13 18:19:11 2021: BS 58 completed
Sat Feb 13 18:19:14 2021: BS 59 completed
Sat Feb 13 18:19:17 2021: BS 60 completed
Sat Feb 13 18:19:20 2021: BS 61 completed
Sat Feb 13 18:19:23 2021: BS 62 completed
Sat Feb 13 18:19:26 2021: BS 63 completed
Sat Feb 13 18:19:29 2021: BS 64 completed
Sat Feb 13 18:19:32 2021: BS 65 completed
Sat Feb 13 18:19:35 2021: BS 66 completed
Sat Feb 13 18:19:38 2021: BS 67 completed
Sat Feb 13 18:19:42 2021: BS 68 completed
Sat Feb 13 18:19:45 2021: BS 69 completed
Sat Feb 13 18:19:48 2021: BS 70 completed
Sat Feb 13 18:19:51 2021: BS 71 completed
Sat Feb 13 18:19:54 2021: BS 72 completed
Sat Feb 13 18:19:57 2021: BS 73 completed
Sat Feb 13 18:20:00 2021: BS 74 completed
Sat Feb 13 18:20:03 2021: BS 75 completed
Sat Feb 13 18:20:06 2021: BS 76 completed
Sat Feb 13 18:20:09 2021: BS 77 completed
Sat Feb 13 18:20:12 2021: BS 78 completed
Sat Feb 13 18:20:15 2021: BS 79 completed
Sat Feb 13 18:20:18 2021: BS 80 completed
Sat Feb 13 18:20:21 2021: BS 81 completed
Sat Feb 13 18:20:24 2021: BS 82 completed
Sat Feb 13 18:20:27 2021: BS 83 completed
Sat Feb 13 18:20:30 2021: BS 84 completed
Sat Feb 13 18:20:33 2021: BS 85 completed
Sat Feb 13 18:20:36 2021: BS 86 completed
Sat Feb 13 18:20:39 2021: BS 87 completed
Sat Feb 13 18:20:42 2021: BS 88 completed
Sat Feb 13 18:20:46 2021: BS 89 completed
Sat Feb 13 18:20:49 2021: BS 90 completed
Sat Feb 13 18:20:52 2021: BS 91 completed
Sat Feb 13 18:20:55 2021: BS 92 completed
Sat Feb 13 18:20:58 2021: BS 93 completed
Sat Feb 13 18:21:01 2021: BS 94 completed
Sat Feb 13 18:21:04 2021: BS 95 completed
Sat Feb 13 18:21:07 2021: BS 96 completed
Sat Feb 13 18:21:10 2021: BS 97 completed
Sat Feb 13 18:21:13 2021: BS 98 completed
Sat Feb 13 18:21:16 2021: BS 99 completed
Sat Feb 13 18:21:19 2021: BS 100 completed
Sat Feb 13 18:21:22 2021: BS 101 completed
Sat Feb 13 18:21:25 2021: BS 102 completed
Sat Feb 13 18:21:28 2021: BS 103 completed
Sat Feb 13 18:21:31 2021: BS 104 completed
Sat Feb 13 18:21:34 2021: BS 105 completed
Sat Feb 13 18:21:37 2021: BS 106 completed
Sat Feb 13 18:21:40 2021: BS 107 completed
Sat Feb 13 18:21:43 2021: BS 108 completed
Sat Feb 13 18:21:47 2021: BS 109 completed
Sat Feb 13 18:21:50 2021: BS 110 completed
Sat Feb 13 18:21:53 2021: BS 111 completed
Sat Feb 13 18:21:56 2021: BS 112 completed
Sat Feb 13 18:21:59 2021: BS 113 completed
Sat Feb 13 18:22:02 2021: BS 114 completed
Sat Feb 13 18:22:05 2021: BS 115 completed
Sat Feb 13 18:22:08 2021: BS 116 completed
Sat Feb 13 18:22:11 2021: BS 117 completed
Sat Feb 13 18:22:14 2021: BS 118 completed
Sat Feb 13 18:22:17 2021: BS 119 completed
Sat Feb 13 18:22:20 2021: BS 120 completed
Sat Feb 13 18:22:23 2021: BS 121 completed
Sat Feb 13 18:22:26 2021: BS 122 completed
Sat Feb 13 18:22:29 2021: BS 123 completed
Sat Feb 13 18:22:32 2021: BS 124 completed
Sat Feb 13 18:22:35 2021: BS 125 completed
Sat Feb 13 18:22:38 2021: BS 126 completed
Sat Feb 13 18:22:41 2021: BS 127 completed
Sat Feb 13 18:22:44 2021: BS 128 completed
Sat Feb 13 18:22:47 2021: BS 129 completed
Sat Feb 13 18:22:51 2021: BS 130 completed
Sat Feb 13 18:22:54 2021: BS 131 completed
Sat Feb 13 18:22:57 2021: BS 132 completed
Sat Feb 13 18:23:00 2021: BS 133 completed
Sat Feb 13 18:23:03 2021: BS 134 completed
Sat Feb 13 18:23:06 2021: BS 135 completed
Sat Feb 13 18:23:09 2021: BS 136 completed
Sat Feb 13 18:23:12 2021: BS 137 completed
Sat Feb 13 18:23:15 2021: BS 138 completed
Sat Feb 13 18:23:18 2021: BS 139 completed
Sat Feb 13 18:23:21 2021: BS 140 completed
Sat Feb 13 18:23:24 2021: BS 141 completed
Sat Feb 13 18:23:27 2021: BS 142 completed
Sat Feb 13 18:23:30 2021: BS 143 completed
Sat Feb 13 18:23:33 2021: BS 144 completed
Sat Feb 13 18:23:36 2021: BS 145 completed
Sat Feb 13 18:23:39 2021: BS 146 completed
Sat Feb 13 18:23:42 2021: BS 147 completed
Sat Feb 13 18:23:45 2021: BS 148 completed
Sat Feb 13 18:23:48 2021: BS 149 completed
Sat Feb 13 18:23:51 2021: BS 150 completed
Sat Feb 13 18:23:55 2021: BS 151 completed
Sat Feb 13 18:23:58 2021: BS 152 completed
Sat Feb 13 18:24:01 2021: BS 153 completed
Sat Feb 13 18:24:04 2021: BS 154 completed
Sat Feb 13 18:24:07 2021: BS 155 completed
Sat Feb 13 18:24:10 2021: BS 156 completed
Sat Feb 13 18:24:13 2021: BS 157 completed
Sat Feb 13 18:24:16 2021: BS 158 completed
Sat Feb 13 18:24:19 2021: BS 159 completed
Sat Feb 13 18:24:22 2021: BS 160 completed
Sat Feb 13 18:24:25 2021: BS 161 completed
Sat Feb 13 18:24:28 2021: BS 162 completed
Sat Feb 13 18:24:31 2021: BS 163 completed
Sat Feb 13 18:24:34 2021: BS 164 completed
Sat Feb 13 18:24:37 2021: BS 165 completed
Sat Feb 13 18:24:40 2021: BS 166 completed
Sat Feb 13 18:24:43 2021: BS 167 completed
Sat Feb 13 18:24:46 2021: BS 168 completed
Sat Feb 13 18:24:49 2021: BS 169 completed
Sat Feb 13 18:24:52 2021: BS 170 completed
Sat Feb 13 18:24:55 2021: BS 171 completed
Sat Feb 13 18:24:59 2021: BS 172 completed
Sat Feb 13 18:25:02 2021: BS 173 completed
Sat Feb 13 18:25:05 2021: BS 174 completed
Sat Feb 13 18:25:08 2021: BS 175 completed
Sat Feb 13 18:25:11 2021: BS 176 completed
Sat Feb 13 18:25:14 2021: BS 177 completed
Sat Feb 13 18:25:17 2021: BS 178 completed
Sat Feb 13 18:25:20 2021: BS 179 completed
Sat Feb 13 18:25:23 2021: BS 180 completed
Sat Feb 13 18:25:26 2021: BS 181 completed
Sat Feb 13 18:25:29 2021: BS 182 completed
Sat Feb 13 18:25:32 2021: BS 183 completed
Sat Feb 13 18:25:35 2021: BS 184 completed
Sat Feb 13 18:25:38 2021: BS 185 completed
Sat Feb 13 18:25:41 2021: BS 186 completed
Sat Feb 13 18:25:44 2021: BS 187 completed
Sat Feb 13 18:25:47 2021: BS 188 completed
Sat Feb 13 18:25:50 2021: BS 189 completed
Sat Feb 13 18:25:53 2021: BS 190 completed
Sat Feb 13 18:25:56 2021: BS 191 completed
Sat Feb 13 18:25:59 2021: BS 192 completed
Sat Feb 13 18:26:03 2021: BS 193 completed
Sat Feb 13 18:26:06 2021: BS 194 completed
Sat Feb 13 18:26:09 2021: BS 195 completed
Sat Feb 13 18:26:12 2021: BS 196 completed
Sat Feb 13 18:26:15 2021: BS 197 completed
Sat Feb 13 18:26:18 2021: BS 198 completed
Sat Feb 13 18:26:21 2021: BS 199 completed
Sat Feb 13 18:26:24 2021: BS 200 completed
Sat Feb 13 18:26:27 2021: BS 201 completed
Sat Feb 13 18:26:30 2021: BS 202 completed
Sat Feb 13 18:26:33 2021: BS 203 completed
Sat Feb 13 18:26:36 2021: BS 204 completed
Sat Feb 13 18:26:39 2021: BS 205 completed
Sat Feb 13 18:26:42 2021: BS 206 completed
Sat Feb 13 18:26:45 2021: BS 207 completed
Sat Feb 13 18:26:48 2021: BS 208 completed
Sat Feb 13 18:26:51 2021: BS 209 completed
Sat Feb 13 18:26:54 2021: BS 210 completed
Sat Feb 13 18:26:57 2021: BS 211 completed
Sat Feb 13 18:27:00 2021: BS 212 completed
Sat Feb 13 18:27:04 2021: BS 213 completed
Sat Feb 13 18:27:07 2021: BS 214 completed
Sat Feb 13 18:27:10 2021: BS 215 completed
Sat Feb 13 18:27:13 2021: BS 216 completed
Sat Feb 13 18:27:16 2021: BS 217 completed
Sat Feb 13 18:27:19 2021: BS 218 completed
Sat Feb 13 18:27:22 2021: BS 219 completed
Sat Feb 13 18:27:25 2021: BS 220 completed
Sat Feb 13 18:27:28 2021: BS 221 completed
Sat Feb 13 18:27:31 2021: BS 222 completed
Sat Feb 13 18:27:34 2021: BS 223 completed
Sat Feb 13 18:27:37 2021: BS 224 completed
Sat Feb 13 18:27:40 2021: BS 225 completed
Sat Feb 13 18:27:43 2021: BS 226 completed
Sat Feb 13 18:27:46 2021: BS 227 completed
Sat Feb 13 18:27:49 2021: BS 228 completed
Sat Feb 13 18:27:52 2021: BS 229 completed
Sat Feb 13 18:27:55 2021: BS 230 completed
Sat Feb 13 18:27:58 2021: BS 231 completed
Sat Feb 13 18:28:01 2021: BS 232 completed
Sat Feb 13 18:28:04 2021: BS 233 completed
Sat Feb 13 18:28:08 2021: BS 234 completed
Sat Feb 13 18:28:11 2021: BS 235 completed
Sat Feb 13 18:28:14 2021: BS 236 completed
Sat Feb 13 18:28:17 2021: BS 237 completed
Sat Feb 13 18:28:20 2021: BS 238 completed
Sat Feb 13 18:28:23 2021: BS 239 completed
Sat Feb 13 18:28:26 2021: BS 240 completed
Sat Feb 13 18:28:29 2021: BS 241 completed
Sat Feb 13 18:28:32 2021: BS 242 completed
Sat Feb 13 18:28:35 2021: BS 243 completed
Sat Feb 13 18:28:38 2021: BS 244 completed
Sat Feb 13 18:28:41 2021: BS 245 completed
Sat Feb 13 18:28:44 2021: BS 246 completed
Sat Feb 13 18:28:47 2021: BS 247 completed
Sat Feb 13 18:28:50 2021: BS 248 completed
Sat Feb 13 18:28:53 2021: BS 249 completed
Sat Feb 13 18:28:56 2021: BS 250 completed
Sat Feb 13 18:28:59 2021: BS 251 completed
Sat Feb 13 18:29:02 2021: BS 252 completed
Sat Feb 13 18:29:05 2021: BS 253 completed
Sat Feb 13 18:29:08 2021: BS 254 completed
Sat Feb 13 18:29:12 2021: BS 255 completed
Sat Feb 13 18:29:15 2021: BS 256 completed
Sat Feb 13 18:29:18 2021: BS 257 completed
Sat Feb 13 18:29:21 2021: BS 258 completed
Sat Feb 13 18:29:24 2021: BS 259 completed
Sat Feb 13 18:29:27 2021: BS 260 completed
Sat Feb 13 18:29:30 2021: BS 261 completed
Sat Feb 13 18:29:33 2021: BS 262 completed
Sat Feb 13 18:29:36 2021: BS 263 completed
Sat Feb 13 18:29:39 2021: BS 264 completed
Sat Feb 13 18:29:42 2021: BS 265 completed
Sat Feb 13 18:29:45 2021: BS 266 completed
Sat Feb 13 18:29:48 2021: BS 267 completed
Sat Feb 13 18:29:51 2021: BS 268 completed
Sat Feb 13 18:29:54 2021: BS 269 completed
Sat Feb 13 18:29:57 2021: BS 270 completed
Sat Feb 13 18:30:00 2021: BS 271 completed
Sat Feb 13 18:30:03 2021: BS 272 completed
Sat Feb 13 18:30:06 2021: BS 273 completed
Sat Feb 13 18:30:09 2021: BS 274 completed
Sat Feb 13 18:30:12 2021: BS 275 completed
Sat Feb 13 18:30:16 2021: BS 276 completed
Sat Feb 13 18:30:19 2021: BS 277 completed
Sat Feb 13 18:30:22 2021: BS 278 completed
Sat Feb 13 18:30:25 2021: BS 279 completed
Sat Feb 13 18:30:28 2021: BS 280 completed
Sat Feb 13 18:30:31 2021: BS 281 completed
Sat Feb 13 18:30:34 2021: BS 282 completed
Sat Feb 13 18:30:37 2021: BS 283 completed
Sat Feb 13 18:30:40 2021: BS 284 completed
Sat Feb 13 18:30:43 2021: BS 285 completed
Sat Feb 13 18:30:46 2021: BS 286 completed
Sat Feb 13 18:30:49 2021: BS 287 completed
Sat Feb 13 18:30:52 2021: BS 288 completed
Sat Feb 13 18:30:55 2021: BS 289 completed
Sat Feb 13 18:30:58 2021: BS 290 completed
Sat Feb 13 18:31:01 2021: BS 291 completed
Sat Feb 13 18:31:04 2021: BS 292 completed
Sat Feb 13 18:31:07 2021: BS 293 completed
Sat Feb 13 18:31:10 2021: BS 294 completed
Sat Feb 13 18:31:13 2021: BS 295 completed
Sat Feb 13 18:31:16 2021: BS 296 completed
Sat Feb 13 18:31:20 2021: BS 297 completed
Sat Feb 13 18:31:23 2021: BS 298 completed
Sat Feb 13 18:31:26 2021: BS 299 completed
Sat Feb 13 18:31:29 2021: BS 300 completed
Sat Feb 13 18:31:32 2021: BS 301 completed
Sat Feb 13 18:31:35 2021: BS 302 completed
Sat Feb 13 18:31:38 2021: BS 303 completed
Sat Feb 13 18:31:41 2021: BS 304 completed
Sat Feb 13 18:31:44 2021: BS 305 completed
Sat Feb 13 18:31:47 2021: BS 306 completed
Sat Feb 13 18:31:50 2021: BS 307 completed
Sat Feb 13 18:31:53 2021: BS 308 completed
Sat Feb 13 18:31:56 2021: BS 309 completed
Sat Feb 13 18:31:59 2021: BS 310 completed
Sat Feb 13 18:32:02 2021: BS 311 completed
Sat Feb 13 18:32:05 2021: BS 312 completed
Sat Feb 13 18:32:08 2021: BS 313 completed
Sat Feb 13 18:32:11 2021: BS 314 completed
Sat Feb 13 18:32:14 2021: BS 315 completed
Sat Feb 13 18:32:17 2021: BS 316 completed
Sat Feb 13 18:32:21 2021: BS 317 completed
Sat Feb 13 18:32:24 2021: BS 318 completed
Sat Feb 13 18:32:27 2021: BS 319 completed
Sat Feb 13 18:32:30 2021: BS 320 completed
Sat Feb 13 18:32:33 2021: BS 321 completed
Sat Feb 13 18:32:36 2021: BS 322 completed
Sat Feb 13 18:32:39 2021: BS 323 completed
Sat Feb 13 18:32:42 2021: BS 324 completed
Sat Feb 13 18:32:45 2021: BS 325 completed
Sat Feb 13 18:32:48 2021: BS 326 completed
Sat Feb 13 18:32:51 2021: BS 327 completed
Sat Feb 13 18:32:54 2021: BS 328 completed
Sat Feb 13 18:32:57 2021: BS 329 completed
Sat Feb 13 18:33:00 2021: BS 330 completed
Sat Feb 13 18:33:03 2021: BS 331 completed
Sat Feb 13 18:33:06 2021: BS 332 completed
Sat Feb 13 18:33:09 2021: BS 333 completed
Sat Feb 13 18:33:12 2021: BS 334 completed
Sat Feb 13 18:33:15 2021: BS 335 completed
Sat Feb 13 18:33:18 2021: BS 336 completed
Sat Feb 13 18:33:21 2021: BS 337 completed
Sat Feb 13 18:33:25 2021: BS 338 completed
Sat Feb 13 18:33:28 2021: BS 339 completed
Sat Feb 13 18:33:31 2021: BS 340 completed
Sat Feb 13 18:33:34 2021: BS 341 completed
Sat Feb 13 18:33:37 2021: BS 342 completed
Sat Feb 13 18:33:40 2021: BS 343 completed
Sat Feb 13 18:33:43 2021: BS 344 completed
Sat Feb 13 18:33:46 2021: BS 345 completed
Sat Feb 13 18:33:49 2021: BS 346 completed
Sat Feb 13 18:33:52 2021: BS 347 completed
Sat Feb 13 18:33:55 2021: BS 348 completed
Sat Feb 13 18:33:58 2021: BS 349 completed
Sat Feb 13 18:34:01 2021: BS 350 completed
Sat Feb 13 18:34:04 2021: BS 351 completed
Sat Feb 13 18:34:07 2021: BS 352 completed
Sat Feb 13 18:34:10 2021: BS 353 completed
Sat Feb 13 18:34:13 2021: BS 354 completed
Sat Feb 13 18:34:16 2021: BS 355 completed
Sat Feb 13 18:34:19 2021: BS 356 completed
Sat Feb 13 18:34:22 2021: BS 357 completed
Sat Feb 13 18:34:25 2021: BS 358 completed
Sat Feb 13 18:34:29 2021: BS 359 completed
Sat Feb 13 18:34:32 2021: BS 360 completed
Sat Feb 13 18:34:35 2021: BS 361 completed
Sat Feb 13 18:34:38 2021: BS 362 completed
Sat Feb 13 18:34:41 2021: BS 363 completed
Sat Feb 13 18:34:44 2021: BS 364 completed
Sat Feb 13 18:34:47 2021: BS 365 completed
Sat Feb 13 18:34:50 2021: BS 366 completed
Sat Feb 13 18:34:53 2021: BS 367 completed
Sat Feb 13 18:34:56 2021: BS 368 completed
Sat Feb 13 18:34:59 2021: BS 369 completed
Sat Feb 13 18:35:02 2021: BS 370 completed
Sat Feb 13 18:35:05 2021: BS 371 completed
Sat Feb 13 18:35:08 2021: BS 372 completed
Sat Feb 13 18:35:11 2021: BS 373 completed
Sat Feb 13 18:35:14 2021: BS 374 completed
Sat Feb 13 18:35:17 2021: BS 375 completed
Sat Feb 13 18:35:20 2021: BS 376 completed
Sat Feb 13 18:35:23 2021: BS 377 completed
Sat Feb 13 18:35:26 2021: BS 378 completed
Sat Feb 13 18:35:29 2021: BS 379 completed
Sat Feb 13 18:35:33 2021: BS 380 completed
Sat Feb 13 18:35:36 2021: BS 381 completed
Sat Feb 13 18:35:39 2021: BS 382 completed
Sat Feb 13 18:35:42 2021: BS 383 completed
Sat Feb 13 18:35:45 2021: BS 384 completed
Sat Feb 13 18:35:48 2021: BS 385 completed
Sat Feb 13 18:35:51 2021: BS 386 completed
Sat Feb 13 18:35:54 2021: BS 387 completed
Sat Feb 13 18:35:57 2021: BS 388 completed
Sat Feb 13 18:36:00 2021: BS 389 completed
Sat Feb 13 18:36:03 2021: BS 390 completed
Sat Feb 13 18:36:06 2021: BS 391 completed
Sat Feb 13 18:36:09 2021: BS 392 completed
Sat Feb 13 18:36:12 2021: BS 393 completed
Sat Feb 13 18:36:15 2021: BS 394 completed
Sat Feb 13 18:36:18 2021: BS 395 completed
Sat Feb 13 18:36:21 2021: BS 396 completed
Sat Feb 13 18:36:24 2021: BS 397 completed
Sat Feb 13 18:36:27 2021: BS 398 completed
Sat Feb 13 18:36:30 2021: BS 399 completed
Sat Feb 13 18:36:33 2021: BS 400 completed
Sat Feb 13 18:36:37 2021: BS 401 completed
Sat Feb 13 18:36:40 2021: BS 402 completed
Sat Feb 13 18:36:43 2021: BS 403 completed
Sat Feb 13 18:36:46 2021: BS 404 completed
Sat Feb 13 18:36:49 2021: BS 405 completed
Sat Feb 13 18:36:52 2021: BS 406 completed
Sat Feb 13 18:36:55 2021: BS 407 completed
Sat Feb 13 18:36:58 2021: BS 408 completed
Sat Feb 13 18:37:01 2021: BS 409 completed
Sat Feb 13 18:37:04 2021: BS 410 completed
Sat Feb 13 18:37:07 2021: BS 411 completed
Sat Feb 13 18:37:10 2021: BS 412 completed
Sat Feb 13 18:37:13 2021: BS 413 completed
Sat Feb 13 18:37:16 2021: BS 414 completed
Sat Feb 13 18:37:19 2021: BS 415 completed
Sat Feb 13 18:37:22 2021: BS 416 completed
Sat Feb 13 18:37:25 2021: BS 417 completed
Sat Feb 13 18:37:28 2021: BS 418 completed
Sat Feb 13 18:37:31 2021: BS 419 completed
Sat Feb 13 18:37:34 2021: BS 420 completed
Sat Feb 13 18:37:38 2021: BS 421 completed
Sat Feb 13 18:37:41 2021: BS 422 completed
Sat Feb 13 18:37:44 2021: BS 423 completed
Sat Feb 13 18:37:47 2021: BS 424 completed
Sat Feb 13 18:37:50 2021: BS 425 completed
Sat Feb 13 18:37:53 2021: BS 426 completed
Sat Feb 13 18:37:56 2021: BS 427 completed
Sat Feb 13 18:37:59 2021: BS 428 completed
Sat Feb 13 18:38:02 2021: BS 429 completed
Sat Feb 13 18:38:05 2021: BS 430 completed
Sat Feb 13 18:38:08 2021: BS 431 completed
Sat Feb 13 18:38:11 2021: BS 432 completed
Sat Feb 13 18:38:14 2021: BS 433 completed
Sat Feb 13 18:38:17 2021: BS 434 completed
Sat Feb 13 18:38:20 2021: BS 435 completed
Sat Feb 13 18:38:23 2021: BS 436 completed
Sat Feb 13 18:38:26 2021: BS 437 completed
Sat Feb 13 18:38:29 2021: BS 438 completed
Sat Feb 13 18:38:32 2021: BS 439 completed
Sat Feb 13 18:38:35 2021: BS 440 completed
Sat Feb 13 18:38:38 2021: BS 441 completed
Sat Feb 13 18:38:42 2021: BS 442 completed
Sat Feb 13 18:38:45 2021: BS 443 completed
Sat Feb 13 18:38:48 2021: BS 444 completed
Sat Feb 13 18:38:51 2021: BS 445 completed
Sat Feb 13 18:38:54 2021: BS 446 completed
Sat Feb 13 18:38:57 2021: BS 447 completed
Sat Feb 13 18:39:00 2021: BS 448 completed
Sat Feb 13 18:39:03 2021: BS 449 completed
Sat Feb 13 18:39:06 2021: BS 450 completed
Sat Feb 13 18:39:09 2021: BS 451 completed
Sat Feb 13 18:39:12 2021: BS 452 completed
Sat Feb 13 18:39:15 2021: BS 453 completed
Sat Feb 13 18:39:18 2021: BS 454 completed
Sat Feb 13 18:39:21 2021: BS 455 completed
Sat Feb 13 18:39:24 2021: BS 456 completed
Sat Feb 13 18:39:27 2021: BS 457 completed
Sat Feb 13 18:39:30 2021: BS 458 completed
Sat Feb 13 18:39:33 2021: BS 459 completed
Sat Feb 13 18:39:36 2021: BS 460 completed
Sat Feb 13 18:39:39 2021: BS 461 completed
Sat Feb 13 18:39:42 2021: BS 462 completed
Sat Feb 13 18:39:46 2021: BS 463 completed
Sat Feb 13 18:39:49 2021: BS 464 completed
Sat Feb 13 18:39:52 2021: BS 465 completed
Sat Feb 13 18:39:55 2021: BS 466 completed
Sat Feb 13 18:39:58 2021: BS 467 completed
Sat Feb 13 18:40:01 2021: BS 468 completed
Sat Feb 13 18:40:04 2021: BS 469 completed
Sat Feb 13 18:40:07 2021: BS 470 completed
Sat Feb 13 18:40:10 2021: BS 471 completed
Sat Feb 13 18:40:13 2021: BS 472 completed
Sat Feb 13 18:40:16 2021: BS 473 completed
Sat Feb 13 18:40:19 2021: BS 474 completed
Sat Feb 13 18:40:22 2021: BS 475 completed
Sat Feb 13 18:40:25 2021: BS 476 completed
Sat Feb 13 18:40:28 2021: BS 477 completed
Sat Feb 13 18:40:31 2021: BS 478 completed
Sat Feb 13 18:40:34 2021: BS 479 completed
Sat Feb 13 18:40:37 2021: BS 480 completed
Sat Feb 13 18:40:40 2021: BS 481 completed
Sat Feb 13 18:40:43 2021: BS 482 completed
Sat Feb 13 18:40:46 2021: BS 483 completed
Sat Feb 13 18:40:50 2021: BS 484 completed
Sat Feb 13 18:40:53 2021: BS 485 completed
Sat Feb 13 18:40:56 2021: BS 486 completed
Sat Feb 13 18:40:59 2021: BS 487 completed
Sat Feb 13 18:41:02 2021: BS 488 completed
Sat Feb 13 18:41:05 2021: BS 489 completed
Sat Feb 13 18:41:08 2021: BS 490 completed
Sat Feb 13 18:41:11 2021: BS 491 completed
Sat Feb 13 18:41:14 2021: BS 492 completed
Sat Feb 13 18:41:17 2021: BS 493 completed
Sat Feb 13 18:41:20 2021: BS 494 completed
Sat Feb 13 18:41:23 2021: BS 495 completed
Sat Feb 13 18:41:26 2021: BS 496 completed
Sat Feb 13 18:41:29 2021: BS 497 completed
Sat Feb 13 18:41:32 2021: BS 498 completed
Sat Feb 13 18:41:35 2021: BS 499 completed
Sat Feb 13 18:41:38 2021: BS 500 completed
Sat Feb 13 18:41:41 2021: BS 501 completed
Sat Feb 13 18:41:44 2021: BS 502 completed
Sat Feb 13 18:41:47 2021: BS 503 completed
Sat Feb 13 18:41:50 2021: BS 504 completed
Sat Feb 13 18:41:54 2021: BS 505 completed
Sat Feb 13 18:41:57 2021: BS 506 completed
Sat Feb 13 18:42:00 2021: BS 507 completed
Sat Feb 13 18:42:03 2021: BS 508 completed
Sat Feb 13 18:42:06 2021: BS 509 completed
Sat Feb 13 18:42:09 2021: BS 510 completed
Sat Feb 13 18:42:12 2021: BS 511 completed
Sat Feb 13 18:42:15 2021: BS 512 completed
Sat Feb 13 18:42:18 2021: BS 513 completed
Sat Feb 13 18:42:21 2021: BS 514 completed
Sat Feb 13 18:42:24 2021: BS 515 completed
Sat Feb 13 18:42:27 2021: BS 516 completed
Sat Feb 13 18:42:30 2021: BS 517 completed
Sat Feb 13 18:42:33 2021: BS 518 completed
Sat Feb 13 18:42:36 2021: BS 519 completed
Sat Feb 13 18:42:39 2021: BS 520 completed
Sat Feb 13 18:42:42 2021: BS 521 completed
Sat Feb 13 18:42:45 2021: BS 522 completed
Sat Feb 13 18:42:48 2021: BS 523 completed
Sat Feb 13 18:42:51 2021: BS 524 completed
Sat Feb 13 18:42:55 2021: BS 525 completed
Sat Feb 13 18:42:58 2021: BS 526 completed
Sat Feb 13 18:43:01 2021: BS 527 completed
Sat Feb 13 18:43:04 2021: BS 528 completed
Sat Feb 13 18:43:07 2021: BS 529 completed
Sat Feb 13 18:43:10 2021: BS 530 completed
Sat Feb 13 18:43:13 2021: BS 531 completed
Sat Feb 13 18:43:16 2021: BS 532 completed
Sat Feb 13 18:43:19 2021: BS 533 completed
Sat Feb 13 18:43:22 2021: BS 534 completed
Sat Feb 13 18:43:25 2021: BS 535 completed
Sat Feb 13 18:43:28 2021: BS 536 completed
Sat Feb 13 18:43:31 2021: BS 537 completed
Sat Feb 13 18:43:34 2021: BS 538 completed
Sat Feb 13 18:43:37 2021: BS 539 completed
Sat Feb 13 18:43:40 2021: BS 540 completed
Sat Feb 13 18:43:43 2021: BS 541 completed
Sat Feb 13 18:43:46 2021: BS 542 completed
Sat Feb 13 18:43:49 2021: BS 543 completed
Sat Feb 13 18:43:52 2021: BS 544 completed
Sat Feb 13 18:43:55 2021: BS 545 completed
Sat Feb 13 18:43:59 2021: BS 546 completed
Sat Feb 13 18:44:02 2021: BS 547 completed
Sat Feb 13 18:44:05 2021: BS 548 completed
Sat Feb 13 18:44:08 2021: BS 549 completed
Sat Feb 13 18:44:11 2021: BS 550 completed
Sat Feb 13 18:44:14 2021: BS 551 completed
Sat Feb 13 18:44:17 2021: BS 552 completed
Sat Feb 13 18:44:20 2021: BS 553 completed
Sat Feb 13 18:44:23 2021: BS 554 completed
Sat Feb 13 18:44:26 2021: BS 555 completed
Sat Feb 13 18:44:29 2021: BS 556 completed
Sat Feb 13 18:44:32 2021: BS 557 completed
Sat Feb 13 18:44:35 2021: BS 558 completed
Sat Feb 13 18:44:38 2021: BS 559 completed
Sat Feb 13 18:44:41 2021: BS 560 completed
Sat Feb 13 18:44:44 2021: BS 561 completed
Sat Feb 13 18:44:47 2021: BS 562 completed
Sat Feb 13 18:44:50 2021: BS 563 completed
Sat Feb 13 18:44:53 2021: BS 564 completed
Sat Feb 13 18:44:56 2021: BS 565 completed
Sat Feb 13 18:44:59 2021: BS 566 completed
Sat Feb 13 18:45:03 2021: BS 567 completed
Sat Feb 13 18:45:06 2021: BS 568 completed
Sat Feb 13 18:45:09 2021: BS 569 completed
Sat Feb 13 18:45:12 2021: BS 570 completed
Sat Feb 13 18:45:15 2021: BS 571 completed
Sat Feb 13 18:45:18 2021: BS 572 completed
Sat Feb 13 18:45:21 2021: BS 573 completed
Sat Feb 13 18:45:24 2021: BS 574 completed
Sat Feb 13 18:45:27 2021: BS 575 completed
Sat Feb 13 18:45:30 2021: BS 576 completed
Sat Feb 13 18:45:33 2021: BS 577 completed
Sat Feb 13 18:45:36 2021: BS 578 completed
Sat Feb 13 18:45:39 2021: BS 579 completed
Sat Feb 13 18:45:42 2021: BS 580 completed
Sat Feb 13 18:45:45 2021: BS 581 completed
Sat Feb 13 18:45:48 2021: BS 582 completed
Sat Feb 13 18:45:51 2021: BS 583 completed
Sat Feb 13 18:45:54 2021: BS 584 completed
Sat Feb 13 18:45:57 2021: BS 585 completed
Sat Feb 13 18:46:00 2021: BS 586 completed
Sat Feb 13 18:46:03 2021: BS 587 completed
Sat Feb 13 18:46:07 2021: BS 588 completed
Sat Feb 13 18:46:10 2021: BS 589 completed
Sat Feb 13 18:46:13 2021: BS 590 completed
Sat Feb 13 18:46:16 2021: BS 591 completed
Sat Feb 13 18:46:19 2021: BS 592 completed
Sat Feb 13 18:46:22 2021: BS 593 completed
Sat Feb 13 18:46:25 2021: BS 594 completed
Sat Feb 13 18:46:28 2021: BS 595 completed
Sat Feb 13 18:46:31 2021: BS 596 completed
Sat Feb 13 18:46:34 2021: BS 597 completed
Sat Feb 13 18:46:37 2021: BS 598 completed
Sat Feb 13 18:46:40 2021: BS 599 completed
Sat Feb 13 18:46:43 2021: BS 600 completed
Sat Feb 13 18:46:46 2021: BS 601 completed
Sat Feb 13 18:46:49 2021: BS 602 completed
Sat Feb 13 18:46:52 2021: BS 603 completed
Sat Feb 13 18:46:55 2021: BS 604 completed
Sat Feb 13 18:46:58 2021: BS 605 completed
Sat Feb 13 18:47:01 2021: BS 606 completed
Sat Feb 13 18:47:04 2021: BS 607 completed
Sat Feb 13 18:47:07 2021: BS 608 completed
Sat Feb 13 18:47:11 2021: BS 609 completed
Sat Feb 13 18:47:14 2021: BS 610 completed
Sat Feb 13 18:47:17 2021: BS 611 completed
Sat Feb 13 18:47:20 2021: BS 612 completed
Sat Feb 13 18:47:23 2021: BS 613 completed
Sat Feb 13 18:47:26 2021: BS 614 completed
Sat Feb 13 18:47:29 2021: BS 615 completed
Sat Feb 13 18:47:32 2021: BS 616 completed
Sat Feb 13 18:47:35 2021: BS 617 completed
Sat Feb 13 18:47:38 2021: BS 618 completed
Sat Feb 13 18:47:41 2021: BS 619 completed
Sat Feb 13 18:47:44 2021: BS 620 completed
Sat Feb 13 18:47:47 2021: BS 621 completed
Sat Feb 13 18:47:50 2021: BS 622 completed
Sat Feb 13 18:47:53 2021: BS 623 completed
Sat Feb 13 18:47:56 2021: BS 624 completed
Sat Feb 13 18:47:59 2021: BS 625 completed
Sat Feb 13 18:48:02 2021: BS 626 completed
Sat Feb 13 18:48:05 2021: BS 627 completed
Sat Feb 13 18:48:08 2021: BS 628 completed
Sat Feb 13 18:48:12 2021: BS 629 completed
Sat Feb 13 18:48:15 2021: BS 630 completed
Sat Feb 13 18:48:18 2021: BS 631 completed
Sat Feb 13 18:48:21 2021: BS 632 completed
Sat Feb 13 18:48:24 2021: BS 633 completed
Sat Feb 13 18:48:27 2021: BS 634 completed
Sat Feb 13 18:48:30 2021: BS 635 completed
Sat Feb 13 18:48:33 2021: BS 636 completed
Sat Feb 13 18:48:36 2021: BS 637 completed
Sat Feb 13 18:48:39 2021: BS 638 completed
Sat Feb 13 18:48:42 2021: BS 639 completed
Sat Feb 13 18:48:45 2021: BS 640 completed
Sat Feb 13 18:48:48 2021: BS 641 completed
Sat Feb 13 18:48:51 2021: BS 642 completed
Sat Feb 13 18:48:54 2021: BS 643 completed
Sat Feb 13 18:48:57 2021: BS 644 completed
Sat Feb 13 18:49:00 2021: BS 645 completed
Sat Feb 13 18:49:03 2021: BS 646 completed
Sat Feb 13 18:49:06 2021: BS 647 completed
Sat Feb 13 18:49:09 2021: BS 648 completed
Sat Feb 13 18:49:12 2021: BS 649 completed
Sat Feb 13 18:49:16 2021: BS 650 completed
Sat Feb 13 18:49:19 2021: BS 651 completed
Sat Feb 13 18:49:22 2021: BS 652 completed
Sat Feb 13 18:49:25 2021: BS 653 completed
Sat Feb 13 18:49:28 2021: BS 654 completed
Sat Feb 13 18:49:31 2021: BS 655 completed
Sat Feb 13 18:49:34 2021: BS 656 completed
Sat Feb 13 18:49:37 2021: BS 657 completed
Sat Feb 13 18:49:40 2021: BS 658 completed
Sat Feb 13 18:49:43 2021: BS 659 completed
Sat Feb 13 18:49:46 2021: BS 660 completed
Sat Feb 13 18:49:49 2021: BS 661 completed
Sat Feb 13 18:49:52 2021: BS 662 completed
Sat Feb 13 18:49:55 2021: BS 663 completed
Sat Feb 13 18:49:58 2021: BS 664 completed
Sat Feb 13 18:50:01 2021: BS 665 completed
Sat Feb 13 18:50:04 2021: BS 666 completed
Sat Feb 13 18:50:07 2021: BS 667 completed
Sat Feb 13 18:50:10 2021: BS 668 completed
Sat Feb 13 18:50:13 2021: BS 669 completed
Sat Feb 13 18:50:16 2021: BS 670 completed
Sat Feb 13 18:50:20 2021: BS 671 completed
Sat Feb 13 18:50:23 2021: BS 672 completed
Sat Feb 13 18:50:26 2021: BS 673 completed
Sat Feb 13 18:50:29 2021: BS 674 completed
Sat Feb 13 18:50:32 2021: BS 675 completed
Sat Feb 13 18:50:35 2021: BS 676 completed
Sat Feb 13 18:50:38 2021: BS 677 completed
Sat Feb 13 18:50:41 2021: BS 678 completed
Sat Feb 13 18:50:44 2021: BS 679 completed
Sat Feb 13 18:50:45 2021: Acquisition aborted
