# Supplementary material for: Discovery of SARS-CoV-2 main protease inhibitors using a synthesis-directed de novo design model
Source: Chem Commun (Camb). 2021 May 6;57(48):5909–12. doi: 10.1039/d1cc00050k (PMC8204246; doi:10.1039/d1cc00050k)
Supplement: CC-057-D1CC00050K-s015 [file CC-057-D1CC00050K-s015.zip › T4065161_C13.fid/log]

Sat Feb 13 17:18:52 2021: Experiment started
Sat Feb 13 17:19:02 2021: BS 1 completed
Sat Feb 13 17:19:05 2021: BS 2 completed
Sat Feb 13 17:19:09 2021: BS 3 completed
Sat Feb 13 17:19:12 2021: BS 4 completed
Sat Feb 13 17:19:15 2021: BS 5 completed
Sat Feb 13 17:19:18 2021: BS 6 completed
Sat Feb 13 17:19:21 2021: BS 7 completed
Sat Feb 13 17:19:24 2021: BS 8 completed
Sat Feb 13 17:19:27 2021: BS 9 completed
Sat Feb 13 17:19:30 2021: BS 10 completed
Sat Feb 13 17:19:33 2021: BS 11 completed
Sat Feb 13 17:19:36 2021: BS 12 completed
Sat Feb 13 17:19:39 2021: BS 13 completed
Sat Feb 13 17:19:42 2021: BS 14 completed
Sat Feb 13 17:19:45 2021: BS 15 completed
Sat Feb 13 17:19:48 2021: BS 16 completed
Sat Feb 13 17:19:51 2021: BS 17 completed
Sat Feb 13 17:19:54 2021: BS 18 completed
Sat Feb 13 17:19:57 2021: BS 19 completed
Sat Feb 13 17:20:00 2021: BS 20 completed
Sat Feb 13 17:20:03 2021: BS 21 completed
Sat Feb 13 17:20:06 2021: BS 22 completed
Sat Feb 13 17:20:10 2021: BS 23 completed
Sat Feb 13 17:20:13 2021: BS 24 completed
Sat Feb 13 17:20:16 2021: BS 25 completed
Sat Feb 13 17:20:19 2021: BS 26 completed
Sat Feb 13 17:20:22 2021: BS 27 completed
Sat Feb 13 17:20:25 2021: BS 28 completed
Sat Feb 13 17:20:28 2021: BS 29 completed
Sat Feb 13 17:20:31 2021: BS 30 completed
Sat Feb 13 17:20:34 2021: BS 31 completed
Sat Feb 13 17:20:37 2021: BS 32 completed
Sat Feb 13 17:20:40 2021: BS 33 completed
Sat Feb 13 17:20:43 2021: BS 34 completed
Sat Feb 13 17:20:46 2021: BS 35 completed
Sat Feb 13 17:20:49 2021: BS 36 completed
Sat Feb 13 17:20:52 2021: BS 37 completed
Sat Feb 13 17:20:55 2021: BS 38 completed
Sat Feb 13 17:20:58 2021: BS 39 completed
Sat Feb 13 17:21:01 2021: BS 40 completed
Sat Feb 13 17:21:04 2021: BS 41 completed
Sat Feb 13 17:21:07 2021: BS 42 completed
Sat Feb 13 17:21:10 2021: BS 43 completed
Sat Feb 13 17:21:14 2021: BS 44 completed
Sat Feb 13 17:21:17 2021: BS 45 completed
Sat Feb 13 17:21:20 2021: BS 46 completed
Sat Feb 13 17:21:23 2021: BS 47 completed
Sat Feb 13 17:21:26 2021: BS 48 completed
Sat Feb 13 17:21:29 2021: BS 49 completed
Sat Feb 13 17:21:32 2021: BS 50 completed
Sat Feb 13 17:21:35 2021: BS 51 completed
Sat Feb 13 17:21:38 2021: BS 52 completed
Sat Feb 13 17:21:41 2021: BS 53 completed
Sat Feb 13 17:21:44 2021: BS 54 completed
Sat Feb 13 17:21:47 2021: BS 55 completed
Sat Feb 13 17:21:50 2021: BS 56 completed
Sat Feb 13 17:21:53 2021: BS 57 completed
Sat Feb 13 17:21:56 2021: BS 58 completed
Sat Feb 13 17:21:59 2021: BS 59 completed
Sat Feb 13 17:22:02 2021: BS 60 completed
Sat Feb 13 17:22:05 2021: BS 61 completed
Sat Feb 13 17:22:08 2021: BS 62 completed
Sat Feb 13 17:22:11 2021: BS 63 completed
Sat Feb 13 17:22:14 2021: BS 64 completed
Sat Feb 13 17:22:18 2021: BS 65 completed
Sat Feb 13 17:22:21 2021: BS 66 completed
Sat Feb 13 17:22:24 2021: BS 67 completed
Sat Feb 13 17:22:27 2021: BS 68 completed
Sat Feb 13 17:22:30 2021: BS 69 completed
Sat Feb 13 17:22:33 2021: BS 70 completed
Sat Feb 13 17:22:36 2021: BS 71 completed
Sat Feb 13 17:22:39 2021: BS 72 completed
Sat Feb 13 17:22:42 2021: BS 73 completed
Sat Feb 13 17:22:45 2021: BS 74 completed
Sat Feb 13 17:22:48 2021: BS 75 completed
Sat Feb 13 17:22:51 2021: BS 76 completed
Sat Feb 13 17:22:54 2021: BS 77 completed
Sat Feb 13 17:22:57 2021: BS 78 completed
Sat Feb 13 17:23:00 2021: BS 79 completed
Sat Feb 13 17:23:03 2021: BS 80 completed
Sat Feb 13 17:23:06 2021: BS 81 completed
Sat Feb 13 17:23:09 2021: BS 82 completed
Sat Feb 13 17:23:12 2021: BS 83 completed
Sat Feb 13 17:23:15 2021: BS 84 completed
Sat Feb 13 17:23:18 2021: BS 85 completed
Sat Feb 13 17:23:22 2021: BS 86 completed
Sat Feb 13 17:23:25 2021: BS 87 completed
Sat Feb 13 17:23:28 2021: BS 88 completed
Sat Feb 13 17:23:31 2021: BS 89 completed
Sat Feb 13 17:23:34 2021: BS 90 completed
Sat Feb 13 17:23:37 2021: BS 91 completed
Sat Feb 13 17:23:40 2021: BS 92 completed
Sat Feb 13 17:23:43 2021: BS 93 completed
Sat Feb 13 17:23:46 2021: BS 94 completed
Sat Feb 13 17:23:49 2021: BS 95 completed
Sat Feb 13 17:23:52 2021: BS 96 completed
Sat Feb 13 17:23:55 2021: BS 97 completed
Sat Feb 13 17:23:58 2021: BS 98 completed
Sat Feb 13 17:24:01 2021: BS 99 completed
Sat Feb 13 17:24:04 2021: BS 100 completed
Sat Feb 13 17:24:07 2021: BS 101 completed
Sat Feb 13 17:24:10 2021: BS 102 completed
Sat Feb 13 17:24:13 2021: BS 103 completed
Sat Feb 13 17:24:16 2021: BS 104 completed
Sat Feb 13 17:24:19 2021: BS 105 completed
Sat Feb 13 17:24:22 2021: BS 106 completed
Sat Feb 13 17:24:26 2021: BS 107 completed
Sat Feb 13 17:24:29 2021: BS 108 completed
Sat Feb 13 17:24:32 2021: BS 109 completed
Sat Feb 13 17:24:35 2021: BS 110 completed
Sat Feb 13 17:24:38 2021: BS 111 completed
Sat Feb 13 17:24:41 2021: BS 112 completed
Sat Feb 13 17:24:44 2021: BS 113 completed
Sat Feb 13 17:24:47 2021: BS 114 completed
Sat Feb 13 17:24:50 2021: BS 115 completed
Sat Feb 13 17:24:53 2021: BS 116 completed
Sat Feb 13 17:24:56 2021: BS 117 completed
Sat Feb 13 17:24:59 2021: BS 118 completed
Sat Feb 13 17:25:02 2021: BS 119 completed
Sat Feb 13 17:25:05 2021: BS 120 completed
Sat Feb 13 17:25:08 2021: BS 121 completed
Sat Feb 13 17:25:11 2021: BS 122 completed
Sat Feb 13 17:25:14 2021: BS 123 completed
Sat Feb 13 17:25:17 2021: BS 124 completed
Sat Feb 13 17:25:20 2021: BS 125 completed
Sat Feb 13 17:25:23 2021: BS 126 completed
Sat Feb 13 17:25:27 2021: BS 127 completed
Sat Feb 13 17:25:30 2021: BS 128 completed
Sat Feb 13 17:25:33 2021: BS 129 completed
Sat Feb 13 17:25:36 2021: BS 130 completed
Sat Feb 13 17:25:39 2021: BS 131 completed
Sat Feb 13 17:25:42 2021: BS 132 completed
Sat Feb 13 17:25:45 2021: BS 133 completed
Sat Feb 13 17:25:48 2021: BS 134 completed
Sat Feb 13 17:25:51 2021: BS 135 completed
Sat Feb 13 17:25:54 2021: BS 136 completed
Sat Feb 13 17:25:57 2021: BS 137 completed
Sat Feb 13 17:26:00 2021: BS 138 completed
Sat Feb 13 17:26:03 2021: BS 139 completed
Sat Feb 13 17:26:06 2021: BS 140 completed
Sat Feb 13 17:26:09 2021: BS 141 completed
Sat Feb 13 17:26:12 2021: BS 142 completed
Sat Feb 13 17:26:15 2021: BS 143 completed
Sat Feb 13 17:26:18 2021: BS 144 completed
Sat Feb 13 17:26:21 2021: BS 145 completed
Sat Feb 13 17:26:24 2021: BS 146 completed
Sat Feb 13 17:26:27 2021: BS 147 completed
Sat Feb 13 17:26:31 2021: BS 148 completed
Sat Feb 13 17:26:34 2021: BS 149 completed
Sat Feb 13 17:26:37 2021: BS 150 completed
Sat Feb 13 17:26:40 2021: BS 151 completed
Sat Feb 13 17:26:43 2021: BS 152 completed
Sat Feb 13 17:26:46 2021: BS 153 completed
Sat Feb 13 17:26:49 2021: BS 154 completed
Sat Feb 13 17:26:52 2021: BS 155 completed
Sat Feb 13 17:26:55 2021: BS 156 completed
Sat Feb 13 17:26:58 2021: BS 157 completed
Sat Feb 13 17:27:01 2021: BS 158 completed
Sat Feb 13 17:27:04 2021: BS 159 completed
Sat Feb 13 17:27:07 2021: BS 160 completed
Sat Feb 13 17:27:10 2021: BS 161 completed
Sat Feb 13 17:27:13 2021: BS 162 completed
Sat Feb 13 17:27:16 2021: BS 163 completed
Sat Feb 13 17:27:19 2021: BS 164 completed
Sat Feb 13 17:27:22 2021: BS 165 completed
Sat Feb 13 17:27:25 2021: BS 166 completed
Sat Feb 13 17:27:28 2021: BS 167 completed
Sat Feb 13 17:27:31 2021: BS 168 completed
Sat Feb 13 17:27:35 2021: BS 169 completed
Sat Feb 13 17:27:38 2021: BS 170 completed
Sat Feb 13 17:27:41 2021: BS 171 completed
Sat Feb 13 17:27:44 2021: BS 172 completed
Sat Feb 13 17:27:47 2021: BS 173 completed
Sat Feb 13 17:27:50 2021: BS 174 completed
Sat Feb 13 17:27:53 2021: BS 175 completed
Sat Feb 13 17:27:56 2021: BS 176 completed
Sat Feb 13 17:27:59 2021: BS 177 completed
Sat Feb 13 17:28:02 2021: BS 178 completed
Sat Feb 13 17:28:05 2021: BS 179 completed
Sat Feb 13 17:28:08 2021: BS 180 completed
Sat Feb 13 17:28:11 2021: BS 181 completed
Sat Feb 13 17:28:14 2021: BS 182 completed
Sat Feb 13 17:28:17 2021: BS 183 completed
Sat Feb 13 17:28:20 2021: BS 184 completed
Sat Feb 13 17:28:23 2021: BS 185 completed
Sat Feb 13 17:28:26 2021: BS 186 completed
Sat Feb 13 17:28:29 2021: BS 187 completed
Sat Feb 13 17:28:32 2021: BS 188 completed
Sat Feb 13 17:28:35 2021: BS 189 completed
Sat Feb 13 17:28:39 2021: BS 190 completed
Sat Feb 13 17:28:42 2021: BS 191 completed
Sat Feb 13 17:28:45 2021: BS 192 completed
Sat Feb 13 17:28:48 2021: BS 193 completed
Sat Feb 13 17:28:51 2021: BS 194 completed
Sat Feb 13 17:28:54 2021: BS 195 completed
Sat Feb 13 17:28:57 2021: BS 196 completed
Sat Feb 13 17:29:00 2021: BS 197 completed
Sat Feb 13 17:29:03 2021: BS 198 completed
Sat Feb 13 17:29:06 2021: BS 199 completed
Sat Feb 13 17:29:09 2021: BS 200 completed
Sat Feb 13 17:29:12 2021: BS 201 completed
Sat Feb 13 17:29:15 2021: BS 202 completed
Sat Feb 13 17:29:18 2021: BS 203 completed
Sat Feb 13 17:29:21 2021: BS 204 completed
Sat Feb 13 17:29:24 2021: BS 205 completed
Sat Feb 13 17:29:27 2021: BS 206 completed
Sat Feb 13 17:29:30 2021: BS 207 completed
Sat Feb 13 17:29:33 2021: BS 208 completed
Sat Feb 13 17:29:37 2021: BS 209 completed
Sat Feb 13 17:29:39 2021: BS 210 completed
Sat Feb 13 17:29:43 2021: BS 211 completed
Sat Feb 13 17:29:46 2021: BS 212 completed
Sat Feb 13 17:29:49 2021: BS 213 completed
Sat Feb 13 17:29:52 2021: BS 214 completed
Sat Feb 13 17:29:55 2021: BS 215 completed
Sat Feb 13 17:29:58 2021: BS 216 completed
Sat Feb 13 17:30:01 2021: BS 217 completed
Sat Feb 13 17:30:04 2021: BS 218 completed
Sat Feb 13 17:30:07 2021: BS 219 completed
Sat Feb 13 17:30:10 2021: BS 220 completed
Sat Feb 13 17:30:13 2021: BS 221 completed
Sat Feb 13 17:30:16 2021: BS 222 completed
Sat Feb 13 17:30:19 2021: BS 223 completed
Sat Feb 13 17:30:22 2021: BS 224 completed
Sat Feb 13 17:30:25 2021: BS 225 completed
Sat Feb 13 17:30:28 2021: BS 226 completed
Sat Feb 13 17:30:31 2021: BS 227 completed
Sat Feb 13 17:30:34 2021: BS 228 completed
Sat Feb 13 17:30:37 2021: BS 229 completed
Sat Feb 13 17:30:40 2021: BS 230 completed
Sat Feb 13 17:30:44 2021: BS 231 completed
Sat Feb 13 17:30:47 2021: BS 232 completed
Sat Feb 13 17:30:50 2021: BS 233 completed
Sat Feb 13 17:30:53 2021: BS 234 completed
Sat Feb 13 17:30:56 2021: BS 235 completed
Sat Feb 13 17:30:59 2021: BS 236 completed
Sat Feb 13 17:31:02 2021: BS 237 completed
Sat Feb 13 17:31:05 2021: BS 238 completed
Sat Feb 13 17:31:08 2021: BS 239 completed
Sat Feb 13 17:31:11 2021: BS 240 completed
Sat Feb 13 17:31:14 2021: BS 241 completed
Sat Feb 13 17:31:17 2021: BS 242 completed
Sat Feb 13 17:31:20 2021: BS 243 completed
Sat Feb 13 17:31:23 2021: BS 244 completed
Sat Feb 13 17:31:26 2021: BS 245 completed
Sat Feb 13 17:31:29 2021: BS 246 completed
Sat Feb 13 17:31:32 2021: BS 247 completed
Sat Feb 13 17:31:35 2021: BS 248 completed
Sat Feb 13 17:31:38 2021: BS 249 completed
Sat Feb 13 17:31:41 2021: BS 250 completed
Sat Feb 13 17:31:44 2021: BS 251 completed
Sat Feb 13 17:31:48 2021: BS 252 completed
Sat Feb 13 17:31:51 2021: BS 253 completed
Sat Feb 13 17:31:54 2021: BS 254 completed
Sat Feb 13 17:31:57 2021: BS 255 completed
Sat Feb 13 17:32:00 2021: BS 256 completed
Sat Feb 13 17:32:03 2021: BS 257 completed
Sat Feb 13 17:32:06 2021: BS 258 completed
Sat Feb 13 17:32:09 2021: BS 259 completed
Sat Feb 13 17:32:12 2021: BS 260 completed
Sat Feb 13 17:32:15 2021: BS 261 completed
Sat Feb 13 17:32:18 2021: BS 262 completed
Sat Feb 13 17:32:21 2021: BS 263 completed
Sat Feb 13 17:32:24 2021: BS 264 completed
Sat Feb 13 17:32:27 2021: BS 265 completed
Sat Feb 13 17:32:30 2021: BS 266 completed
Sat Feb 13 17:32:33 2021: BS 267 completed
Sat Feb 13 17:32:36 2021: BS 268 completed
Sat Feb 13 17:32:39 2021: BS 269 completed
Sat Feb 13 17:32:42 2021: BS 270 completed
Sat Feb 13 17:32:45 2021: BS 271 completed
Sat Feb 13 17:32:48 2021: BS 272 completed
Sat Feb 13 17:32:52 2021: BS 273 completed
Sat Feb 13 17:32:55 2021: BS 274 completed
Sat Feb 13 17:32:58 2021: BS 275 completed
Sat Feb 13 17:33:01 2021: BS 276 completed
Sat Feb 13 17:33:04 2021: BS 277 completed
Sat Feb 13 17:33:07 2021: BS 278 completed
Sat Feb 13 17:33:10 2021: BS 279 completed
Sat Feb 13 17:33:13 2021: BS 280 completed
Sat Feb 13 17:33:16 2021: BS 281 completed
Sat Feb 13 17:33:19 2021: BS 282 completed
Sat Feb 13 17:33:22 2021: BS 283 completed
Sat Feb 13 17:33:25 2021: BS 284 completed
Sat Feb 13 17:33:28 2021: BS 285 completed
Sat Feb 13 17:33:31 2021: BS 286 completed
Sat Feb 13 17:33:34 2021: BS 287 completed
Sat Feb 13 17:33:37 2021: BS 288 completed
Sat Feb 13 17:33:40 2021: Acquisition aborted
