# Supplementary material for: Discovery of SARS-CoV-2 main protease inhibitors using a synthesis-directed de novo design model
Source: Chem Commun (Camb). 2021 May 6;57(48):5909–12. doi: 10.1039/d1cc00050k (PMC8204246; doi:10.1039/d1cc00050k)
Supplement: CC-057-D1CC00050K-s015 [file CC-057-D1CC00050K-s015.zip › T4065175_C13.fid/log]

Sat Feb 13 17:34:08 2021: Experiment started
Sat Feb 13 17:34:18 2021: BS 1 completed
Sat Feb 13 17:34:21 2021: BS 2 completed
Sat Feb 13 17:34:25 2021: BS 3 completed
Sat Feb 13 17:34:28 2021: BS 4 completed
Sat Feb 13 17:34:31 2021: BS 5 completed
Sat Feb 13 17:34:34 2021: BS 6 completed
Sat Feb 13 17:34:37 2021: BS 7 completed
Sat Feb 13 17:34:40 2021: BS 8 completed
Sat Feb 13 17:34:43 2021: BS 9 completed
Sat Feb 13 17:34:46 2021: BS 10 completed
Sat Feb 13 17:34:49 2021: BS 11 completed
Sat Feb 13 17:34:52 2021: BS 12 completed
Sat Feb 13 17:34:55 2021: BS 13 completed
Sat Feb 13 17:34:58 2021: BS 14 completed
Sat Feb 13 17:35:01 2021: BS 15 completed
Sat Feb 13 17:35:04 2021: BS 16 completed
Sat Feb 13 17:35:07 2021: BS 17 completed
Sat Feb 13 17:35:10 2021: BS 18 completed
Sat Feb 13 17:35:13 2021: BS 19 completed
Sat Feb 13 17:35:16 2021: BS 20 completed
Sat Feb 13 17:35:19 2021: BS 21 completed
Sat Feb 13 17:35:22 2021: BS 22 completed
Sat Feb 13 17:35:26 2021: BS 23 completed
Sat Feb 13 17:35:29 2021: BS 24 completed
Sat Feb 13 17:35:32 2021: BS 25 completed
Sat Feb 13 17:35:35 2021: BS 26 completed
Sat Feb 13 17:35:38 2021: BS 27 completed
Sat Feb 13 17:35:41 2021: BS 28 completed
Sat Feb 13 17:35:44 2021: BS 29 completed
Sat Feb 13 17:35:47 2021: BS 30 completed
Sat Feb 13 17:35:50 2021: BS 31 completed
Sat Feb 13 17:35:53 2021: BS 32 completed
Sat Feb 13 17:35:56 2021: BS 33 completed
Sat Feb 13 17:35:59 2021: BS 34 completed
Sat Feb 13 17:36:02 2021: BS 35 completed
Sat Feb 13 17:36:05 2021: BS 36 completed
Sat Feb 13 17:36:08 2021: BS 37 completed
Sat Feb 13 17:36:11 2021: BS 38 completed
Sat Feb 13 17:36:14 2021: BS 39 completed
Sat Feb 13 17:36:17 2021: BS 40 completed
Sat Feb 13 17:36:20 2021: BS 41 completed
Sat Feb 13 17:36:23 2021: BS 42 completed
Sat Feb 13 17:36:26 2021: BS 43 completed
Sat Feb 13 17:36:30 2021: BS 44 completed
Sat Feb 13 17:36:33 2021: BS 45 completed
Sat Feb 13 17:36:36 2021: BS 46 completed
Sat Feb 13 17:36:39 2021: BS 47 completed
Sat Feb 13 17:36:42 2021: BS 48 completed
Sat Feb 13 17:36:45 2021: BS 49 completed
Sat Feb 13 17:36:48 2021: BS 50 completed
Sat Feb 13 17:36:51 2021: BS 51 completed
Sat Feb 13 17:36:54 2021: BS 52 completed
Sat Feb 13 17:36:57 2021: BS 53 completed
Sat Feb 13 17:37:00 2021: BS 54 completed
Sat Feb 13 17:37:03 2021: BS 55 completed
Sat Feb 13 17:37:06 2021: BS 56 completed
Sat Feb 13 17:37:09 2021: BS 57 completed
Sat Feb 13 17:37:12 2021: BS 58 completed
Sat Feb 13 17:37:15 2021: BS 59 completed
Sat Feb 13 17:37:18 2021: BS 60 completed
Sat Feb 13 17:37:21 2021: BS 61 completed
Sat Feb 13 17:37:24 2021: BS 62 completed
Sat Feb 13 17:37:27 2021: BS 63 completed
Sat Feb 13 17:37:30 2021: BS 64 completed
Sat Feb 13 17:37:34 2021: BS 65 completed
Sat Feb 13 17:37:37 2021: BS 66 completed
Sat Feb 13 17:37:40 2021: BS 67 completed
Sat Feb 13 17:37:43 2021: BS 68 completed
Sat Feb 13 17:37:46 2021: BS 69 completed
Sat Feb 13 17:37:49 2021: BS 70 completed
Sat Feb 13 17:37:52 2021: BS 71 completed
Sat Feb 13 17:37:55 2021: BS 72 completed
Sat Feb 13 17:37:58 2021: BS 73 completed
Sat Feb 13 17:38:01 2021: BS 74 completed
Sat Feb 13 17:38:04 2021: BS 75 completed
Sat Feb 13 17:38:07 2021: BS 76 completed
Sat Feb 13 17:38:10 2021: BS 77 completed
Sat Feb 13 17:38:13 2021: BS 78 completed
Sat Feb 13 17:38:16 2021: BS 79 completed
Sat Feb 13 17:38:19 2021: BS 80 completed
Sat Feb 13 17:38:22 2021: BS 81 completed
Sat Feb 13 17:38:25 2021: BS 82 completed
Sat Feb 13 17:38:28 2021: BS 83 completed
Sat Feb 13 17:38:31 2021: BS 84 completed
Sat Feb 13 17:38:34 2021: BS 85 completed
Sat Feb 13 17:38:38 2021: BS 86 completed
Sat Feb 13 17:38:41 2021: BS 87 completed
Sat Feb 13 17:38:44 2021: BS 88 completed
Sat Feb 13 17:38:47 2021: BS 89 completed
Sat Feb 13 17:38:50 2021: BS 90 completed
Sat Feb 13 17:38:53 2021: BS 91 completed
Sat Feb 13 17:38:56 2021: BS 92 completed
Sat Feb 13 17:38:59 2021: BS 93 completed
Sat Feb 13 17:39:02 2021: BS 94 completed
Sat Feb 13 17:39:05 2021: BS 95 completed
Sat Feb 13 17:39:08 2021: BS 96 completed
Sat Feb 13 17:39:11 2021: BS 97 completed
Sat Feb 13 17:39:14 2021: BS 98 completed
Sat Feb 13 17:39:17 2021: BS 99 completed
Sat Feb 13 17:39:20 2021: BS 100 completed
Sat Feb 13 17:39:23 2021: BS 101 completed
Sat Feb 13 17:39:26 2021: BS 102 completed
Sat Feb 13 17:39:29 2021: BS 103 completed
Sat Feb 13 17:39:32 2021: BS 104 completed
Sat Feb 13 17:39:35 2021: BS 105 completed
Sat Feb 13 17:39:39 2021: BS 106 completed
Sat Feb 13 17:39:42 2021: BS 107 completed
Sat Feb 13 17:39:45 2021: BS 108 completed
Sat Feb 13 17:39:48 2021: BS 109 completed
Sat Feb 13 17:39:51 2021: BS 110 completed
Sat Feb 13 17:39:54 2021: BS 111 completed
Sat Feb 13 17:39:57 2021: BS 112 completed
Sat Feb 13 17:40:00 2021: BS 113 completed
Sat Feb 13 17:40:03 2021: BS 114 completed
Sat Feb 13 17:40:06 2021: BS 115 completed
Sat Feb 13 17:40:09 2021: BS 116 completed
Sat Feb 13 17:40:12 2021: BS 117 completed
Sat Feb 13 17:40:15 2021: BS 118 completed
Sat Feb 13 17:40:18 2021: BS 119 completed
Sat Feb 13 17:40:21 2021: BS 120 completed
Sat Feb 13 17:40:24 2021: BS 121 completed
Sat Feb 13 17:40:27 2021: BS 122 completed
Sat Feb 13 17:40:30 2021: BS 123 completed
Sat Feb 13 17:40:33 2021: BS 124 completed
Sat Feb 13 17:40:36 2021: BS 125 completed
Sat Feb 13 17:40:39 2021: BS 126 completed
Sat Feb 13 17:40:43 2021: BS 127 completed
Sat Feb 13 17:40:46 2021: BS 128 completed
Sat Feb 13 17:40:49 2021: BS 129 completed
Sat Feb 13 17:40:52 2021: BS 130 completed
Sat Feb 13 17:40:55 2021: BS 131 completed
Sat Feb 13 17:40:58 2021: BS 132 completed
Sat Feb 13 17:41:01 2021: BS 133 completed
Sat Feb 13 17:41:04 2021: BS 134 completed
Sat Feb 13 17:41:07 2021: BS 135 completed
Sat Feb 13 17:41:10 2021: BS 136 completed
Sat Feb 13 17:41:13 2021: BS 137 completed
Sat Feb 13 17:41:16 2021: BS 138 completed
Sat Feb 13 17:41:19 2021: BS 139 completed
Sat Feb 13 17:41:22 2021: BS 140 completed
Sat Feb 13 17:41:25 2021: BS 141 completed
Sat Feb 13 17:41:28 2021: BS 142 completed
Sat Feb 13 17:41:31 2021: BS 143 completed
Sat Feb 13 17:41:34 2021: BS 144 completed
Sat Feb 13 17:41:37 2021: BS 145 completed
Sat Feb 13 17:41:40 2021: BS 146 completed
Sat Feb 13 17:41:43 2021: BS 147 completed
Sat Feb 13 17:41:47 2021: BS 148 completed
Sat Feb 13 17:41:50 2021: BS 149 completed
Sat Feb 13 17:41:53 2021: BS 150 completed
Sat Feb 13 17:41:56 2021: BS 151 completed
Sat Feb 13 17:41:59 2021: BS 152 completed
Sat Feb 13 17:42:02 2021: BS 153 completed
Sat Feb 13 17:42:05 2021: BS 154 completed
Sat Feb 13 17:42:08 2021: BS 155 completed
Sat Feb 13 17:42:11 2021: BS 156 completed
Sat Feb 13 17:42:14 2021: BS 157 completed
Sat Feb 13 17:42:17 2021: BS 158 completed
Sat Feb 13 17:42:20 2021: BS 159 completed
Sat Feb 13 17:42:23 2021: BS 160 completed
Sat Feb 13 17:42:26 2021: BS 161 completed
Sat Feb 13 17:42:29 2021: BS 162 completed
Sat Feb 13 17:42:32 2021: BS 163 completed
Sat Feb 13 17:42:35 2021: BS 164 completed
Sat Feb 13 17:42:38 2021: BS 165 completed
Sat Feb 13 17:42:41 2021: BS 166 completed
Sat Feb 13 17:42:44 2021: BS 167 completed
Sat Feb 13 17:42:47 2021: BS 168 completed
Sat Feb 13 17:42:51 2021: BS 169 completed
Sat Feb 13 17:42:54 2021: BS 170 completed
Sat Feb 13 17:42:57 2021: BS 171 completed
Sat Feb 13 17:43:00 2021: BS 172 completed
Sat Feb 13 17:43:03 2021: BS 173 completed
Sat Feb 13 17:43:06 2021: BS 174 completed
Sat Feb 13 17:43:09 2021: BS 175 completed
Sat Feb 13 17:43:12 2021: BS 176 completed
Sat Feb 13 17:43:15 2021: BS 177 completed
Sat Feb 13 17:43:18 2021: BS 178 completed
Sat Feb 13 17:43:21 2021: BS 179 completed
Sat Feb 13 17:43:24 2021: BS 180 completed
Sat Feb 13 17:43:27 2021: BS 181 completed
Sat Feb 13 17:43:30 2021: BS 182 completed
Sat Feb 13 17:43:33 2021: BS 183 completed
Sat Feb 13 17:43:36 2021: BS 184 completed
Sat Feb 13 17:43:39 2021: BS 185 completed
Sat Feb 13 17:43:42 2021: BS 186 completed
Sat Feb 13 17:43:45 2021: BS 187 completed
Sat Feb 13 17:43:48 2021: BS 188 completed
Sat Feb 13 17:43:51 2021: BS 189 completed
Sat Feb 13 17:43:55 2021: BS 190 completed
Sat Feb 13 17:43:58 2021: BS 191 completed
Sat Feb 13 17:44:01 2021: BS 192 completed
Sat Feb 13 17:44:04 2021: BS 193 completed
Sat Feb 13 17:44:07 2021: BS 194 completed
Sat Feb 13 17:44:10 2021: BS 195 completed
Sat Feb 13 17:44:13 2021: BS 196 completed
Sat Feb 13 17:44:16 2021: BS 197 completed
Sat Feb 13 17:44:19 2021: BS 198 completed
Sat Feb 13 17:44:22 2021: BS 199 completed
Sat Feb 13 17:44:25 2021: BS 200 completed
Sat Feb 13 17:44:28 2021: BS 201 completed
Sat Feb 13 17:44:31 2021: BS 202 completed
Sat Feb 13 17:44:34 2021: BS 203 completed
Sat Feb 13 17:44:37 2021: BS 204 completed
Sat Feb 13 17:44:40 2021: BS 205 completed
Sat Feb 13 17:44:43 2021: BS 206 completed
Sat Feb 13 17:44:46 2021: BS 207 completed
Sat Feb 13 17:44:49 2021: BS 208 completed
Sat Feb 13 17:44:52 2021: BS 209 completed
Sat Feb 13 17:44:55 2021: BS 210 completed
Sat Feb 13 17:44:59 2021: BS 211 completed
Sat Feb 13 17:45:02 2021: BS 212 completed
Sat Feb 13 17:45:05 2021: BS 213 completed
Sat Feb 13 17:45:08 2021: BS 214 completed
Sat Feb 13 17:45:11 2021: BS 215 completed
Sat Feb 13 17:45:14 2021: BS 216 completed
Sat Feb 13 17:45:17 2021: BS 217 completed
Sat Feb 13 17:45:20 2021: BS 218 completed
Sat Feb 13 17:45:23 2021: BS 219 completed
Sat Feb 13 17:45:26 2021: BS 220 completed
Sat Feb 13 17:45:29 2021: BS 221 completed
Sat Feb 13 17:45:32 2021: BS 222 completed
Sat Feb 13 17:45:35 2021: BS 223 completed
Sat Feb 13 17:45:38 2021: BS 224 completed
Sat Feb 13 17:45:41 2021: BS 225 completed
Sat Feb 13 17:45:44 2021: BS 226 completed
Sat Feb 13 17:45:47 2021: BS 227 completed
Sat Feb 13 17:45:50 2021: BS 228 completed
Sat Feb 13 17:45:53 2021: BS 229 completed
Sat Feb 13 17:45:56 2021: BS 230 completed
Sat Feb 13 17:46:00 2021: BS 231 completed
Sat Feb 13 17:46:03 2021: BS 232 completed
Sat Feb 13 17:46:06 2021: BS 233 completed
Sat Feb 13 17:46:09 2021: BS 234 completed
Sat Feb 13 17:46:12 2021: BS 235 completed
Sat Feb 13 17:46:15 2021: BS 236 completed
Sat Feb 13 17:46:18 2021: BS 237 completed
Sat Feb 13 17:46:21 2021: BS 238 completed
Sat Feb 13 17:46:24 2021: BS 239 completed
Sat Feb 13 17:46:27 2021: BS 240 completed
Sat Feb 13 17:46:30 2021: BS 241 completed
Sat Feb 13 17:46:33 2021: BS 242 completed
Sat Feb 13 17:46:36 2021: BS 243 completed
Sat Feb 13 17:46:39 2021: BS 244 completed
Sat Feb 13 17:46:42 2021: BS 245 completed
Sat Feb 13 17:46:45 2021: BS 246 completed
Sat Feb 13 17:46:48 2021: BS 247 completed
Sat Feb 13 17:46:51 2021: BS 248 completed
Sat Feb 13 17:46:54 2021: BS 249 completed
Sat Feb 13 17:46:57 2021: BS 250 completed
Sat Feb 13 17:47:00 2021: BS 251 completed
Sat Feb 13 17:47:04 2021: BS 252 completed
Sat Feb 13 17:47:07 2021: BS 253 completed
Sat Feb 13 17:47:10 2021: BS 254 completed
Sat Feb 13 17:47:13 2021: BS 255 completed
Sat Feb 13 17:47:16 2021: BS 256 completed
Sat Feb 13 17:47:19 2021: BS 257 completed
Sat Feb 13 17:47:22 2021: BS 258 completed
Sat Feb 13 17:47:25 2021: BS 259 completed
Sat Feb 13 17:47:28 2021: BS 260 completed
Sat Feb 13 17:47:31 2021: BS 261 completed
Sat Feb 13 17:47:34 2021: BS 262 completed
Sat Feb 13 17:47:37 2021: BS 263 completed
Sat Feb 13 17:47:40 2021: BS 264 completed
Sat Feb 13 17:47:43 2021: BS 265 completed
Sat Feb 13 17:47:46 2021: BS 266 completed
Sat Feb 13 17:47:49 2021: BS 267 completed
Sat Feb 13 17:47:52 2021: BS 268 completed
Sat Feb 13 17:47:55 2021: BS 269 completed
Sat Feb 13 17:47:58 2021: BS 270 completed
Sat Feb 13 17:48:01 2021: BS 271 completed
Sat Feb 13 17:48:04 2021: BS 272 completed
Sat Feb 13 17:48:08 2021: BS 273 completed
Sat Feb 13 17:48:11 2021: BS 274 completed
Sat Feb 13 17:48:14 2021: BS 275 completed
Sat Feb 13 17:48:17 2021: BS 276 completed
Sat Feb 13 17:48:20 2021: BS 277 completed
Sat Feb 13 17:48:23 2021: BS 278 completed
Sat Feb 13 17:48:26 2021: BS 279 completed
Sat Feb 13 17:48:29 2021: BS 280 completed
Sat Feb 13 17:48:32 2021: BS 281 completed
Sat Feb 13 17:48:35 2021: BS 282 completed
Sat Feb 13 17:48:38 2021: BS 283 completed
Sat Feb 13 17:48:41 2021: BS 284 completed
Sat Feb 13 17:48:44 2021: BS 285 completed
Sat Feb 13 17:48:47 2021: BS 286 completed
Sat Feb 13 17:48:50 2021: BS 287 completed
Sat Feb 13 17:48:53 2021: BS 288 completed
Sat Feb 13 17:48:56 2021: BS 289 completed
Sat Feb 13 17:48:59 2021: BS 290 completed
Sat Feb 13 17:49:02 2021: BS 291 completed
Sat Feb 13 17:49:05 2021: BS 292 completed
Sat Feb 13 17:49:08 2021: BS 293 completed
Sat Feb 13 17:49:12 2021: BS 294 completed
Sat Feb 13 17:49:15 2021: BS 295 completed
Sat Feb 13 17:49:18 2021: BS 296 completed
Sat Feb 13 17:49:21 2021: BS 297 completed
Sat Feb 13 17:49:24 2021: BS 298 completed
Sat Feb 13 17:49:27 2021: BS 299 completed
Sat Feb 13 17:49:30 2021: BS 300 completed
Sat Feb 13 17:49:33 2021: BS 301 completed
Sat Feb 13 17:49:36 2021: BS 302 completed
Sat Feb 13 17:49:39 2021: BS 303 completed
Sat Feb 13 17:49:42 2021: BS 304 completed
Sat Feb 13 17:49:45 2021: BS 305 completed
Sat Feb 13 17:49:48 2021: BS 306 completed
Sat Feb 13 17:49:51 2021: BS 307 completed
Sat Feb 13 17:49:54 2021: BS 308 completed
Sat Feb 13 17:49:57 2021: BS 309 completed
Sat Feb 13 17:50:00 2021: BS 310 completed
Sat Feb 13 17:50:03 2021: BS 311 completed
Sat Feb 13 17:50:06 2021: BS 312 completed
Sat Feb 13 17:50:09 2021: BS 313 completed
Sat Feb 13 17:50:12 2021: BS 314 completed
Sat Feb 13 17:50:16 2021: BS 315 completed
Sat Feb 13 17:50:19 2021: BS 316 completed
Sat Feb 13 17:50:22 2021: BS 317 completed
Sat Feb 13 17:50:25 2021: BS 318 completed
Sat Feb 13 17:50:28 2021: BS 319 completed
Sat Feb 13 17:50:31 2021: BS 320 completed
Sat Feb 13 17:50:34 2021: BS 321 completed
Sat Feb 13 17:50:37 2021: BS 322 completed
Sat Feb 13 17:50:40 2021: BS 323 completed
Sat Feb 13 17:50:43 2021: BS 324 completed
Sat Feb 13 17:50:46 2021: BS 325 completed
Sat Feb 13 17:50:49 2021: BS 326 completed
Sat Feb 13 17:50:52 2021: BS 327 completed
Sat Feb 13 17:50:55 2021: BS 328 completed
Sat Feb 13 17:50:58 2021: BS 329 completed
Sat Feb 13 17:51:01 2021: BS 330 completed
Sat Feb 13 17:51:04 2021: BS 331 completed
Sat Feb 13 17:51:07 2021: BS 332 completed
Sat Feb 13 17:51:10 2021: BS 333 completed
Sat Feb 13 17:51:13 2021: BS 334 completed
Sat Feb 13 17:51:17 2021: BS 335 completed
Sat Feb 13 17:51:20 2021: BS 336 completed
Sat Feb 13 17:51:23 2021: BS 337 completed
Sat Feb 13 17:51:26 2021: BS 338 completed
Sat Feb 13 17:51:29 2021: BS 339 completed
Sat Feb 13 17:51:32 2021: BS 340 completed
Sat Feb 13 17:51:35 2021: BS 341 completed
Sat Feb 13 17:51:38 2021: BS 342 completed
Sat Feb 13 17:51:41 2021: BS 343 completed
Sat Feb 13 17:51:44 2021: BS 344 completed
Sat Feb 13 17:51:47 2021: BS 345 completed
Sat Feb 13 17:51:50 2021: BS 346 completed
Sat Feb 13 17:51:53 2021: BS 347 completed
Sat Feb 13 17:51:56 2021: BS 348 completed
Sat Feb 13 17:51:59 2021: BS 349 completed
Sat Feb 13 17:52:02 2021: BS 350 completed
Sat Feb 13 17:52:05 2021: BS 351 completed
Sat Feb 13 17:52:08 2021: BS 352 completed
Sat Feb 13 17:52:11 2021: BS 353 completed
Sat Feb 13 17:52:14 2021: BS 354 completed
Sat Feb 13 17:52:17 2021: BS 355 completed
Sat Feb 13 17:52:21 2021: BS 356 completed
Sat Feb 13 17:52:24 2021: BS 357 completed
Sat Feb 13 17:52:27 2021: BS 358 completed
Sat Feb 13 17:52:30 2021: BS 359 completed
Sat Feb 13 17:52:33 2021: BS 360 completed
Sat Feb 13 17:52:36 2021: BS 361 completed
Sat Feb 13 17:52:39 2021: BS 362 completed
Sat Feb 13 17:52:42 2021: BS 363 completed
Sat Feb 13 17:52:45 2021: BS 364 completed
Sat Feb 13 17:52:48 2021: BS 365 completed
Sat Feb 13 17:52:51 2021: BS 366 completed
Sat Feb 13 17:52:54 2021: BS 367 completed
Sat Feb 13 17:52:57 2021: BS 368 completed
Sat Feb 13 17:53:00 2021: BS 369 completed
Sat Feb 13 17:53:03 2021: BS 370 completed
Sat Feb 13 17:53:06 2021: BS 371 completed
Sat Feb 13 17:53:09 2021: BS 372 completed
Sat Feb 13 17:53:12 2021: BS 373 completed
Sat Feb 13 17:53:15 2021: BS 374 completed
Sat Feb 13 17:53:18 2021: BS 375 completed
Sat Feb 13 17:53:21 2021: BS 376 completed
Sat Feb 13 17:53:25 2021: BS 377 completed
Sat Feb 13 17:53:28 2021: BS 378 completed
Sat Feb 13 17:53:31 2021: BS 379 completed
Sat Feb 13 17:53:34 2021: BS 380 completed
Sat Feb 13 17:53:37 2021: BS 381 completed
Sat Feb 13 17:53:40 2021: BS 382 completed
Sat Feb 13 17:53:43 2021: BS 383 completed
Sat Feb 13 17:53:46 2021: BS 384 completed
Sat Feb 13 17:53:49 2021: BS 385 completed
Sat Feb 13 17:53:52 2021: BS 386 completed
Sat Feb 13 17:53:55 2021: BS 387 completed
Sat Feb 13 17:53:58 2021: BS 388 completed
Sat Feb 13 17:54:01 2021: BS 389 completed
Sat Feb 13 17:54:04 2021: BS 390 completed
Sat Feb 13 17:54:07 2021: BS 391 completed
Sat Feb 13 17:54:10 2021: BS 392 completed
Sat Feb 13 17:54:13 2021: BS 393 completed
Sat Feb 13 17:54:16 2021: BS 394 completed
Sat Feb 13 17:54:19 2021: BS 395 completed
Sat Feb 13 17:54:22 2021: BS 396 completed
Sat Feb 13 17:54:25 2021: BS 397 completed
Sat Feb 13 17:54:29 2021: BS 398 completed
Sat Feb 13 17:54:32 2021: BS 399 completed
Sat Feb 13 17:54:35 2021: BS 400 completed
Sat Feb 13 17:54:38 2021: BS 401 completed
Sat Feb 13 17:54:41 2021: BS 402 completed
Sat Feb 13 17:54:44 2021: BS 403 completed
Sat Feb 13 17:54:47 2021: BS 404 completed
Sat Feb 13 17:54:50 2021: BS 405 completed
Sat Feb 13 17:54:53 2021: BS 406 completed
Sat Feb 13 17:54:56 2021: BS 407 completed
Sat Feb 13 17:54:59 2021: BS 408 completed
Sat Feb 13 17:55:02 2021: BS 409 completed
Sat Feb 13 17:55:05 2021: BS 410 completed
Sat Feb 13 17:55:08 2021: BS 411 completed
Sat Feb 13 17:55:11 2021: BS 412 completed
Sat Feb 13 17:55:14 2021: BS 413 completed
Sat Feb 13 17:55:17 2021: BS 414 completed
Sat Feb 13 17:55:20 2021: BS 415 completed
Sat Feb 13 17:55:23 2021: BS 416 completed
Sat Feb 13 17:55:26 2021: BS 417 completed
Sat Feb 13 17:55:29 2021: BS 418 completed
Sat Feb 13 17:55:33 2021: BS 419 completed
Sat Feb 13 17:55:36 2021: BS 420 completed
Sat Feb 13 17:55:39 2021: BS 421 completed
Sat Feb 13 17:55:42 2021: BS 422 completed
Sat Feb 13 17:55:45 2021: BS 423 completed
Sat Feb 13 17:55:48 2021: BS 424 completed
Sat Feb 13 17:55:51 2021: BS 425 completed
Sat Feb 13 17:55:54 2021: BS 426 completed
Sat Feb 13 17:55:57 2021: BS 427 completed
Sat Feb 13 17:56:00 2021: BS 428 completed
Sat Feb 13 17:56:03 2021: BS 429 completed
Sat Feb 13 17:56:06 2021: BS 430 completed
Sat Feb 13 17:56:09 2021: BS 431 completed
Sat Feb 13 17:56:12 2021: BS 432 completed
Sat Feb 13 17:56:15 2021: BS 433 completed
Sat Feb 13 17:56:18 2021: BS 434 completed
Sat Feb 13 17:56:21 2021: BS 435 completed
Sat Feb 13 17:56:24 2021: BS 436 completed
Sat Feb 13 17:56:27 2021: BS 437 completed
Sat Feb 13 17:56:30 2021: BS 438 completed
Sat Feb 13 17:56:34 2021: BS 439 completed
Sat Feb 13 17:56:37 2021: BS 440 completed
Sat Feb 13 17:56:40 2021: BS 441 completed
Sat Feb 13 17:56:43 2021: BS 442 completed
Sat Feb 13 17:56:46 2021: BS 443 completed
Sat Feb 13 17:56:49 2021: BS 444 completed
Sat Feb 13 17:56:52 2021: BS 445 completed
Sat Feb 13 17:56:55 2021: BS 446 completed
Sat Feb 13 17:56:58 2021: BS 447 completed
Sat Feb 13 17:57:01 2021: BS 448 completed
Sat Feb 13 17:57:04 2021: BS 449 completed
Sat Feb 13 17:57:07 2021: BS 450 completed
Sat Feb 13 17:57:10 2021: BS 451 completed
Sat Feb 13 17:57:13 2021: BS 452 completed
Sat Feb 13 17:57:16 2021: BS 453 completed
Sat Feb 13 17:57:19 2021: BS 454 completed
Sat Feb 13 17:57:22 2021: BS 455 completed
Sat Feb 13 17:57:25 2021: BS 456 completed
Sat Feb 13 17:57:28 2021: BS 457 completed
Sat Feb 13 17:57:31 2021: BS 458 completed
Sat Feb 13 17:57:34 2021: BS 459 completed
Sat Feb 13 17:57:38 2021: BS 460 completed
Sat Feb 13 17:57:41 2021: BS 461 completed
Sat Feb 13 17:57:44 2021: BS 462 completed
Sat Feb 13 17:57:47 2021: BS 463 completed
Sat Feb 13 17:57:50 2021: BS 464 completed
Sat Feb 13 17:57:53 2021: BS 465 completed
Sat Feb 13 17:57:56 2021: BS 466 completed
Sat Feb 13 17:57:59 2021: BS 467 completed
Sat Feb 13 17:58:02 2021: BS 468 completed
Sat Feb 13 17:58:05 2021: BS 469 completed
Sat Feb 13 17:58:08 2021: BS 470 completed
Sat Feb 13 17:58:11 2021: BS 471 completed
Sat Feb 13 17:58:14 2021: BS 472 completed
Sat Feb 13 17:58:17 2021: BS 473 completed
Sat Feb 13 17:58:20 2021: BS 474 completed
Sat Feb 13 17:58:23 2021: BS 475 completed
Sat Feb 13 17:58:26 2021: BS 476 completed
Sat Feb 13 17:58:29 2021: BS 477 completed
Sat Feb 13 17:58:32 2021: BS 478 completed
Sat Feb 13 17:58:35 2021: BS 479 completed
Sat Feb 13 17:58:38 2021: BS 480 completed
Sat Feb 13 17:58:42 2021: BS 481 completed
Sat Feb 13 17:58:45 2021: BS 482 completed
Sat Feb 13 17:58:48 2021: BS 483 completed
Sat Feb 13 17:58:51 2021: BS 484 completed
Sat Feb 13 17:58:54 2021: BS 485 completed
Sat Feb 13 17:58:57 2021: BS 486 completed
Sat Feb 13 17:59:00 2021: BS 487 completed
Sat Feb 13 17:59:03 2021: BS 488 completed
Sat Feb 13 17:59:06 2021: BS 489 completed
Sat Feb 13 17:59:09 2021: BS 490 completed
Sat Feb 13 17:59:12 2021: BS 491 completed
Sat Feb 13 17:59:15 2021: BS 492 completed
Sat Feb 13 17:59:18 2021: BS 493 completed
Sat Feb 13 17:59:21 2021: BS 494 completed
Sat Feb 13 17:59:24 2021: BS 495 completed
Sat Feb 13 17:59:27 2021: BS 496 completed
Sat Feb 13 17:59:30 2021: BS 497 completed
Sat Feb 13 17:59:33 2021: BS 498 completed
Sat Feb 13 17:59:36 2021: BS 499 completed
Sat Feb 13 17:59:39 2021: BS 500 completed
Sat Feb 13 17:59:42 2021: BS 501 completed
Sat Feb 13 17:59:46 2021: BS 502 completed
Sat Feb 13 17:59:49 2021: BS 503 completed
Sat Feb 13 17:59:52 2021: BS 504 completed
Sat Feb 13 17:59:55 2021: BS 505 completed
Sat Feb 13 17:59:58 2021: BS 506 completed
Sat Feb 13 18:00:01 2021: BS 507 completed
Sat Feb 13 18:00:04 2021: BS 508 completed
Sat Feb 13 18:00:07 2021: BS 509 completed
Sat Feb 13 18:00:10 2021: BS 510 completed
Sat Feb 13 18:00:13 2021: BS 511 completed
Sat Feb 13 18:00:16 2021: BS 512 completed
Sat Feb 13 18:00:19 2021: BS 513 completed
Sat Feb 13 18:00:22 2021: BS 514 completed
Sat Feb 13 18:00:25 2021: BS 515 completed
Sat Feb 13 18:00:28 2021: BS 516 completed
Sat Feb 13 18:00:31 2021: BS 517 completed
Sat Feb 13 18:00:34 2021: BS 518 completed
Sat Feb 13 18:00:37 2021: BS 519 completed
Sat Feb 13 18:00:40 2021: BS 520 completed
Sat Feb 13 18:00:43 2021: BS 521 completed
Sat Feb 13 18:00:46 2021: BS 522 completed
Sat Feb 13 18:00:50 2021: BS 523 completed
Sat Feb 13 18:00:53 2021: BS 524 completed
Sat Feb 13 18:00:56 2021: BS 525 completed
Sat Feb 13 18:00:59 2021: BS 526 completed
Sat Feb 13 18:01:02 2021: BS 527 completed
Sat Feb 13 18:01:05 2021: BS 528 completed
Sat Feb 13 18:01:08 2021: BS 529 completed
Sat Feb 13 18:01:11 2021: BS 530 completed
Sat Feb 13 18:01:14 2021: BS 531 completed
Sat Feb 13 18:01:17 2021: BS 532 completed
Sat Feb 13 18:01:20 2021: BS 533 completed
Sat Feb 13 18:01:23 2021: BS 534 completed
Sat Feb 13 18:01:26 2021: BS 535 completed
Sat Feb 13 18:01:29 2021: BS 536 completed
Sat Feb 13 18:01:32 2021: BS 537 completed
Sat Feb 13 18:01:35 2021: BS 538 completed
Sat Feb 13 18:01:38 2021: BS 539 completed
Sat Feb 13 18:01:41 2021: BS 540 completed
Sat Feb 13 18:01:44 2021: BS 541 completed
Sat Feb 13 18:01:47 2021: BS 542 completed
Sat Feb 13 18:01:51 2021: BS 543 completed
Sat Feb 13 18:01:54 2021: BS 544 completed
Sat Feb 13 18:01:57 2021: BS 545 completed
Sat Feb 13 18:02:00 2021: BS 546 completed
Sat Feb 13 18:02:03 2021: BS 547 completed
Sat Feb 13 18:02:06 2021: BS 548 completed
Sat Feb 13 18:02:09 2021: BS 549 completed
Sat Feb 13 18:02:12 2021: BS 550 completed
Sat Feb 13 18:02:15 2021: BS 551 completed
Sat Feb 13 18:02:18 2021: BS 552 completed
Sat Feb 13 18:02:21 2021: BS 553 completed
Sat Feb 13 18:02:24 2021: BS 554 completed
Sat Feb 13 18:02:27 2021: BS 555 completed
Sat Feb 13 18:02:30 2021: BS 556 completed
Sat Feb 13 18:02:33 2021: BS 557 completed
Sat Feb 13 18:02:36 2021: BS 558 completed
Sat Feb 13 18:02:39 2021: BS 559 completed
Sat Feb 13 18:02:42 2021: BS 560 completed
Sat Feb 13 18:02:45 2021: BS 561 completed
Sat Feb 13 18:02:48 2021: BS 562 completed
Sat Feb 13 18:02:51 2021: BS 563 completed
Sat Feb 13 18:02:55 2021: BS 564 completed
Sat Feb 13 18:02:58 2021: BS 565 completed
Sat Feb 13 18:03:01 2021: BS 566 completed
Sat Feb 13 18:03:04 2021: BS 567 completed
Sat Feb 13 18:03:07 2021: BS 568 completed
Sat Feb 13 18:03:10 2021: BS 569 completed
Sat Feb 13 18:03:13 2021: BS 570 completed
Sat Feb 13 18:03:16 2021: BS 571 completed
Sat Feb 13 18:03:19 2021: BS 572 completed
Sat Feb 13 18:03:22 2021: BS 573 completed
Sat Feb 13 18:03:25 2021: BS 574 completed
Sat Feb 13 18:03:28 2021: BS 575 completed
Sat Feb 13 18:03:31 2021: BS 576 completed
Sat Feb 13 18:03:34 2021: BS 577 completed
Sat Feb 13 18:03:37 2021: BS 578 completed
Sat Feb 13 18:03:40 2021: BS 579 completed
Sat Feb 13 18:03:43 2021: BS 580 completed
Sat Feb 13 18:03:46 2021: BS 581 completed
Sat Feb 13 18:03:49 2021: BS 582 completed
Sat Feb 13 18:03:52 2021: BS 583 completed
Sat Feb 13 18:03:55 2021: BS 584 completed
Sat Feb 13 18:03:59 2021: BS 585 completed
Sat Feb 13 18:04:02 2021: BS 586 completed
Sat Feb 13 18:04:05 2021: BS 587 completed
Sat Feb 13 18:04:08 2021: BS 588 completed
Sat Feb 13 18:04:11 2021: BS 589 completed
Sat Feb 13 18:04:14 2021: BS 590 completed
Sat Feb 13 18:04:17 2021: BS 591 completed
Sat Feb 13 18:04:20 2021: BS 592 completed
Sat Feb 13 18:04:23 2021: BS 593 completed
Sat Feb 13 18:04:26 2021: BS 594 completed
Sat Feb 13 18:04:29 2021: BS 595 completed
Sat Feb 13 18:04:32 2021: BS 596 completed
Sat Feb 13 18:04:35 2021: BS 597 completed
Sat Feb 13 18:04:38 2021: BS 598 completed
Sat Feb 13 18:04:41 2021: BS 599 completed
Sat Feb 13 18:04:44 2021: BS 600 completed
Sat Feb 13 18:04:47 2021: BS 601 completed
Sat Feb 13 18:04:50 2021: BS 602 completed
Sat Feb 13 18:04:53 2021: BS 603 completed
Sat Feb 13 18:04:56 2021: BS 604 completed
Sat Feb 13 18:04:59 2021: BS 605 completed
Sat Feb 13 18:05:03 2021: BS 606 completed
Sat Feb 13 18:05:06 2021: BS 607 completed
Sat Feb 13 18:05:09 2021: BS 608 completed
Sat Feb 13 18:05:12 2021: BS 609 completed
Sat Feb 13 18:05:15 2021: BS 610 completed
Sat Feb 13 18:05:18 2021: BS 611 completed
Sat Feb 13 18:05:21 2021: BS 612 completed
Sat Feb 13 18:05:24 2021: BS 613 completed
Sat Feb 13 18:05:27 2021: BS 614 completed
Sat Feb 13 18:05:30 2021: BS 615 completed
Sat Feb 13 18:05:33 2021: BS 616 completed
Sat Feb 13 18:05:36 2021: BS 617 completed
Sat Feb 13 18:05:39 2021: BS 618 completed
Sat Feb 13 18:05:42 2021: BS 619 completed
Sat Feb 13 18:05:45 2021: BS 620 completed
Sat Feb 13 18:05:48 2021: BS 621 completed
Sat Feb 13 18:05:51 2021: BS 622 completed
Sat Feb 13 18:05:54 2021: BS 623 completed
Sat Feb 13 18:05:57 2021: BS 624 completed
Sat Feb 13 18:06:00 2021: BS 625 completed
Sat Feb 13 18:06:03 2021: BS 626 completed
Sat Feb 13 18:06:07 2021: BS 627 completed
Sat Feb 13 18:06:10 2021: BS 628 completed
Sat Feb 13 18:06:13 2021: BS 629 completed
Sat Feb 13 18:06:16 2021: BS 630 completed
Sat Feb 13 18:06:19 2021: BS 631 completed
Sat Feb 13 18:06:22 2021: BS 632 completed
Sat Feb 13 18:06:25 2021: BS 633 completed
Sat Feb 13 18:06:28 2021: BS 634 completed
Sat Feb 13 18:06:31 2021: BS 635 completed
Sat Feb 13 18:06:34 2021: BS 636 completed
Sat Feb 13 18:06:37 2021: BS 637 completed
Sat Feb 13 18:06:40 2021: BS 638 completed
Sat Feb 13 18:06:43 2021: BS 639 completed
Sat Feb 13 18:06:46 2021: BS 640 completed
Sat Feb 13 18:06:49 2021: BS 641 completed
Sat Feb 13 18:06:52 2021: BS 642 completed
Sat Feb 13 18:06:55 2021: BS 643 completed
Sat Feb 13 18:06:58 2021: BS 644 completed
Sat Feb 13 18:07:01 2021: BS 645 completed
Sat Feb 13 18:07:04 2021: BS 646 completed
Sat Feb 13 18:07:08 2021: BS 647 completed
Sat Feb 13 18:07:11 2021: BS 648 completed
Sat Feb 13 18:07:14 2021: BS 649 completed
Sat Feb 13 18:07:17 2021: BS 650 completed
Sat Feb 13 18:07:20 2021: BS 651 completed
Sat Feb 13 18:07:23 2021: BS 652 completed
Sat Feb 13 18:07:26 2021: BS 653 completed
Sat Feb 13 18:07:29 2021: BS 654 completed
Sat Feb 13 18:07:32 2021: BS 655 completed
Sat Feb 13 18:07:35 2021: BS 656 completed
Sat Feb 13 18:07:38 2021: BS 657 completed
Sat Feb 13 18:07:41 2021: BS 658 completed
Sat Feb 13 18:07:44 2021: BS 659 completed
Sat Feb 13 18:07:47 2021: BS 660 completed
Sat Feb 13 18:07:50 2021: BS 661 completed
Sat Feb 13 18:07:53 2021: BS 662 completed
Sat Feb 13 18:07:56 2021: BS 663 completed
Sat Feb 13 18:07:59 2021: BS 664 completed
Sat Feb 13 18:08:02 2021: BS 665 completed
Sat Feb 13 18:08:05 2021: BS 666 completed
Sat Feb 13 18:08:08 2021: BS 667 completed
Sat Feb 13 18:08:12 2021: BS 668 completed
Sat Feb 13 18:08:15 2021: BS 669 completed
Sat Feb 13 18:08:18 2021: BS 670 completed
Sat Feb 13 18:08:21 2021: BS 671 completed
Sat Feb 13 18:08:24 2021: BS 672 completed
Sat Feb 13 18:08:27 2021: BS 673 completed
Sat Feb 13 18:08:30 2021: BS 674 completed
Sat Feb 13 18:08:33 2021: BS 675 completed
Sat Feb 13 18:08:36 2021: BS 676 completed
Sat Feb 13 18:08:39 2021: BS 677 completed
Sat Feb 13 18:08:42 2021: BS 678 completed
Sat Feb 13 18:08:45 2021: BS 679 completed
Sat Feb 13 18:08:48 2021: BS 680 completed
Sat Feb 13 18:08:51 2021: BS 681 completed
Sat Feb 13 18:08:54 2021: BS 682 completed
Sat Feb 13 18:08:57 2021: BS 683 completed
Sat Feb 13 18:09:00 2021: BS 684 completed
Sat Feb 13 18:09:03 2021: BS 685 completed
Sat Feb 13 18:09:06 2021: BS 686 completed
Sat Feb 13 18:09:09 2021: BS 687 completed
Sat Feb 13 18:09:12 2021: BS 688 completed
Sat Feb 13 18:09:16 2021: BS 689 completed
Sat Feb 13 18:09:19 2021: BS 690 completed
Sat Feb 13 18:09:22 2021: BS 691 completed
Sat Feb 13 18:09:25 2021: BS 692 completed
Sat Feb 13 18:09:28 2021: BS 693 completed
Sat Feb 13 18:09:31 2021: BS 694 completed
Sat Feb 13 18:09:34 2021: BS 695 completed
Sat Feb 13 18:09:37 2021: BS 696 completed
Sat Feb 13 18:09:40 2021: BS 697 completed
Sat Feb 13 18:09:43 2021: BS 698 completed
Sat Feb 13 18:09:46 2021: BS 699 completed
Sat Feb 13 18:09:49 2021: BS 700 completed
Sat Feb 13 18:09:52 2021: BS 701 completed
Sat Feb 13 18:09:55 2021: BS 702 completed
Sat Feb 13 18:09:58 2021: BS 703 completed
Sat Feb 13 18:10:01 2021: BS 704 completed
Sat Feb 13 18:10:04 2021: BS 705 completed
Sat Feb 13 18:10:07 2021: BS 706 completed
Sat Feb 13 18:10:10 2021: BS 707 completed
Sat Feb 13 18:10:13 2021: BS 708 completed
Sat Feb 13 18:10:16 2021: BS 709 completed
Sat Feb 13 18:10:20 2021: BS 710 completed
Sat Feb 13 18:10:23 2021: BS 711 completed
Sat Feb 13 18:10:26 2021: BS 712 completed
Sat Feb 13 18:10:29 2021: BS 713 completed
Sat Feb 13 18:10:32 2021: BS 714 completed
Sat Feb 13 18:10:35 2021: BS 715 completed
Sat Feb 13 18:10:38 2021: BS 716 completed
Sat Feb 13 18:10:41 2021: BS 717 completed
Sat Feb 13 18:10:44 2021: BS 718 completed
Sat Feb 13 18:10:47 2021: BS 719 completed
Sat Feb 13 18:10:50 2021: BS 720 completed
Sat Feb 13 18:10:53 2021: BS 721 completed
Sat Feb 13 18:10:56 2021: BS 722 completed
Sat Feb 13 18:10:59 2021: BS 723 completed
Sat Feb 13 18:11:02 2021: BS 724 completed
Sat Feb 13 18:11:05 2021: BS 725 completed
Sat Feb 13 18:11:08 2021: BS 726 completed
Sat Feb 13 18:11:11 2021: BS 727 completed
Sat Feb 13 18:11:14 2021: BS 728 completed
Sat Feb 13 18:11:17 2021: BS 729 completed
Sat Feb 13 18:11:20 2021: BS 730 completed
Sat Feb 13 18:11:24 2021: BS 731 completed
Sat Feb 13 18:11:27 2021: BS 732 completed
Sat Feb 13 18:11:30 2021: BS 733 completed
Sat Feb 13 18:11:33 2021: BS 734 completed
Sat Feb 13 18:11:36 2021: BS 735 completed
Sat Feb 13 18:11:39 2021: BS 736 completed
Sat Feb 13 18:11:42 2021: BS 737 completed
Sat Feb 13 18:11:45 2021: BS 738 completed
Sat Feb 13 18:11:48 2021: BS 739 completed
Sat Feb 13 18:11:51 2021: BS 740 completed
Sat Feb 13 18:11:54 2021: BS 741 completed
Sat Feb 13 18:11:57 2021: BS 742 completed
Sat Feb 13 18:12:00 2021: BS 743 completed
Sat Feb 13 18:12:03 2021: BS 744 completed
Sat Feb 13 18:12:06 2021: BS 745 completed
Sat Feb 13 18:12:09 2021: BS 746 completed
Sat Feb 13 18:12:12 2021: BS 747 completed
Sat Feb 13 18:12:15 2021: BS 748 completed
Sat Feb 13 18:12:18 2021: BS 749 completed
Sat Feb 13 18:12:21 2021: BS 750 completed
Sat Feb 13 18:12:25 2021: BS 751 completed
Sat Feb 13 18:12:28 2021: BS 752 completed
Sat Feb 13 18:12:31 2021: BS 753 completed
Sat Feb 13 18:12:34 2021: BS 754 completed
Sat Feb 13 18:12:37 2021: BS 755 completed
Sat Feb 13 18:12:40 2021: BS 756 completed
Sat Feb 13 18:12:43 2021: BS 757 completed
Sat Feb 13 18:12:46 2021: BS 758 completed
Sat Feb 13 18:12:49 2021: BS 759 completed
Sat Feb 13 18:12:52 2021: BS 760 completed
Sat Feb 13 18:12:55 2021: BS 761 completed
Sat Feb 13 18:12:58 2021: BS 762 completed
Sat Feb 13 18:13:01 2021: BS 763 completed
Sat Feb 13 18:13:04 2021: BS 764 completed
Sat Feb 13 18:13:07 2021: BS 765 completed
Sat Feb 13 18:13:10 2021: BS 766 completed
Sat Feb 13 18:13:13 2021: BS 767 completed
Sat Feb 13 18:13:16 2021: BS 768 completed
Sat Feb 13 18:13:19 2021: BS 769 completed
Sat Feb 13 18:13:22 2021: BS 770 completed
Sat Feb 13 18:13:25 2021: BS 771 completed
Sat Feb 13 18:13:29 2021: BS 772 completed
Sat Feb 13 18:13:32 2021: BS 773 completed
Sat Feb 13 18:13:35 2021: BS 774 completed
Sat Feb 13 18:13:38 2021: BS 775 completed
Sat Feb 13 18:13:41 2021: BS 776 completed
Sat Feb 13 18:13:44 2021: BS 777 completed
Sat Feb 13 18:13:47 2021: BS 778 completed
Sat Feb 13 18:13:50 2021: BS 779 completed
Sat Feb 13 18:13:53 2021: BS 780 completed
Sat Feb 13 18:13:56 2021: BS 781 completed
Sat Feb 13 18:13:59 2021: BS 782 completed
Sat Feb 13 18:14:02 2021: BS 783 completed
Sat Feb 13 18:14:05 2021: BS 784 completed
Sat Feb 13 18:14:08 2021: BS 785 completed
Sat Feb 13 18:14:11 2021: BS 786 completed
Sat Feb 13 18:14:14 2021: BS 787 completed
Sat Feb 13 18:14:17 2021: BS 788 completed
Sat Feb 13 18:14:20 2021: BS 789 completed
Sat Feb 13 18:14:23 2021: BS 790 completed
Sat Feb 13 18:14:26 2021: BS 791 completed
Sat Feb 13 18:14:29 2021: BS 792 completed
Sat Feb 13 18:14:33 2021: BS 793 completed
Sat Feb 13 18:14:36 2021: BS 794 completed
Sat Feb 13 18:14:39 2021: BS 795 completed
Sat Feb 13 18:14:42 2021: BS 796 completed
Sat Feb 13 18:14:45 2021: BS 797 completed
Sat Feb 13 18:14:48 2021: BS 798 completed
Sat Feb 13 18:14:51 2021: BS 799 completed
Sat Feb 13 18:14:54 2021: BS 800 completed
Sat Feb 13 18:14:57 2021: BS 801 completed
Sat Feb 13 18:15:00 2021: BS 802 completed
Sat Feb 13 18:15:03 2021: BS 803 completed
Sat Feb 13 18:15:06 2021: BS 804 completed
Sat Feb 13 18:15:09 2021: BS 805 completed
Sat Feb 13 18:15:12 2021: BS 806 completed
Sat Feb 13 18:15:14 2021: Acquisition aborted
