# Supplementary material for: Discovery of SARS-CoV-2 main protease inhibitors using a synthesis-directed de novo design model
Source: Chem Commun (Camb). 2021 May 6;57(48):5909–12. doi: 10.1039/d1cc00050k (PMC8204246; doi:10.1039/d1cc00050k)
Supplement: CC-057-D1CC00050K-s015 [file CC-057-D1CC00050K-s015.zip › T4065149.fid/log]

Sat Feb 13 18:51:08 2021: Experiment started
Sat Feb 13 18:51:12 2021: Acquisition complete
