# Supplementary material for: Discovery of SARS-CoV-2 main protease inhibitors using a synthesis-directed de novo design model
Source: Chem Commun (Camb). 2021 May 6;57(48):5909–12. doi: 10.1039/d1cc00050k (PMC8204246; doi:10.1039/d1cc00050k)
Supplement: CC-057-D1CC00050K-s015 [file CC-057-D1CC00050K-s015.zip › T4065149_C13.fid/log]

Sat Feb 13 18:51:20 2021: Experiment started
Sat Feb 13 18:51:30 2021: BS 1 completed
Sat Feb 13 18:51:33 2021: BS 2 completed
Sat Feb 13 18:51:37 2021: BS 3 completed
Sat Feb 13 18:51:40 2021: BS 4 completed
Sat Feb 13 18:51:43 2021: BS 5 completed
Sat Feb 13 18:51:46 2021: BS 6 completed
Sat Feb 13 18:51:49 2021: BS 7 completed
Sat Feb 13 18:51:52 2021: BS 8 completed
Sat Feb 13 18:51:55 2021: BS 9 completed
Sat Feb 13 18:51:58 2021: BS 10 completed
Sat Feb 13 18:52:01 2021: BS 11 completed
Sat Feb 13 18:52:04 2021: BS 12 completed
Sat Feb 13 18:52:07 2021: BS 13 completed
Sat Feb 13 18:52:10 2021: BS 14 completed
Sat Feb 13 18:52:13 2021: BS 15 completed
Sat Feb 13 18:52:16 2021: BS 16 completed
Sat Feb 13 18:52:19 2021: BS 17 completed
Sat Feb 13 18:52:22 2021: BS 18 completed
Sat Feb 13 18:52:25 2021: BS 19 completed
Sat Feb 13 18:52:28 2021: BS 20 completed
Sat Feb 13 18:52:31 2021: BS 21 completed
Sat Feb 13 18:52:34 2021: BS 22 completed
Sat Feb 13 18:52:38 2021: BS 23 completed
Sat Feb 13 18:52:41 2021: BS 24 completed
Sat Feb 13 18:52:44 2021: BS 25 completed
Sat Feb 13 18:52:47 2021: BS 26 completed
Sat Feb 13 18:52:50 2021: BS 27 completed
Sat Feb 13 18:52:53 2021: BS 28 completed
Sat Feb 13 18:52:56 2021: BS 29 completed
Sat Feb 13 18:52:59 2021: BS 30 completed
Sat Feb 13 18:53:02 2021: BS 31 completed
Sat Feb 13 18:53:05 2021: BS 32 completed
Sat Feb 13 18:53:08 2021: BS 33 completed
Sat Feb 13 18:53:11 2021: BS 34 completed
Sat Feb 13 18:53:14 2021: BS 35 completed
Sat Feb 13 18:53:17 2021: BS 36 completed
Sat Feb 13 18:53:20 2021: BS 37 completed
Sat Feb 13 18:53:23 2021: BS 38 completed
Sat Feb 13 18:53:26 2021: BS 39 completed
Sat Feb 13 18:53:29 2021: BS 40 completed
Sat Feb 13 18:53:32 2021: BS 41 completed
Sat Feb 13 18:53:35 2021: BS 42 completed
Sat Feb 13 18:53:38 2021: BS 43 completed
Sat Feb 13 18:53:42 2021: BS 44 completed
Sat Feb 13 18:53:45 2021: BS 45 completed
Sat Feb 13 18:53:48 2021: BS 46 completed
Sat Feb 13 18:53:51 2021: BS 47 completed
Sat Feb 13 18:53:54 2021: BS 48 completed
Sat Feb 13 18:53:57 2021: BS 49 completed
Sat Feb 13 18:54:00 2021: BS 50 completed
Sat Feb 13 18:54:03 2021: BS 51 completed
Sat Feb 13 18:54:06 2021: BS 52 completed
Sat Feb 13 18:54:09 2021: BS 53 completed
Sat Feb 13 18:54:12 2021: BS 54 completed
Sat Feb 13 18:54:15 2021: BS 55 completed
Sat Feb 13 18:54:18 2021: BS 56 completed
Sat Feb 13 18:54:21 2021: BS 57 completed
Sat Feb 13 18:54:24 2021: BS 58 completed
Sat Feb 13 18:54:27 2021: BS 59 completed
Sat Feb 13 18:54:30 2021: BS 60 completed
Sat Feb 13 18:54:33 2021: BS 61 completed
Sat Feb 13 18:54:36 2021: BS 62 completed
Sat Feb 13 18:54:39 2021: BS 63 completed
Sat Feb 13 18:54:42 2021: BS 64 completed
Sat Feb 13 18:54:46 2021: BS 65 completed
Sat Feb 13 18:54:49 2021: BS 66 completed
Sat Feb 13 18:54:52 2021: BS 67 completed
Sat Feb 13 18:54:55 2021: BS 68 completed
Sat Feb 13 18:54:58 2021: BS 69 completed
Sat Feb 13 18:55:01 2021: BS 70 completed
Sat Feb 13 18:55:04 2021: BS 71 completed
Sat Feb 13 18:55:07 2021: BS 72 completed
Sat Feb 13 18:55:10 2021: BS 73 completed
Sat Feb 13 18:55:13 2021: BS 74 completed
Sat Feb 13 18:55:16 2021: BS 75 completed
Sat Feb 13 18:55:19 2021: BS 76 completed
Sat Feb 13 18:55:22 2021: BS 77 completed
Sat Feb 13 18:55:25 2021: BS 78 completed
Sat Feb 13 18:55:28 2021: BS 79 completed
Sat Feb 13 18:55:31 2021: BS 80 completed
Sat Feb 13 18:55:34 2021: BS 81 completed
Sat Feb 13 18:55:37 2021: BS 82 completed
Sat Feb 13 18:55:40 2021: BS 83 completed
Sat Feb 13 18:55:43 2021: BS 84 completed
Sat Feb 13 18:55:46 2021: BS 85 completed
Sat Feb 13 18:55:50 2021: BS 86 completed
Sat Feb 13 18:55:53 2021: BS 87 completed
Sat Feb 13 18:55:56 2021: BS 88 completed
Sat Feb 13 18:55:59 2021: BS 89 completed
Sat Feb 13 18:56:02 2021: BS 90 completed
Sat Feb 13 18:56:05 2021: BS 91 completed
Sat Feb 13 18:56:08 2021: BS 92 completed
Sat Feb 13 18:56:11 2021: BS 93 completed
Sat Feb 13 18:56:14 2021: BS 94 completed
Sat Feb 13 18:56:17 2021: BS 95 completed
Sat Feb 13 18:56:20 2021: BS 96 completed
Sat Feb 13 18:56:23 2021: BS 97 completed
Sat Feb 13 18:56:26 2021: BS 98 completed
Sat Feb 13 18:56:29 2021: BS 99 completed
Sat Feb 13 18:56:32 2021: BS 100 completed
Sat Feb 13 18:56:35 2021: BS 101 completed
Sat Feb 13 18:56:38 2021: BS 102 completed
Sat Feb 13 18:56:41 2021: BS 103 completed
Sat Feb 13 18:56:44 2021: BS 104 completed
Sat Feb 13 18:56:47 2021: BS 105 completed
Sat Feb 13 18:56:50 2021: BS 106 completed
Sat Feb 13 18:56:54 2021: BS 107 completed
Sat Feb 13 18:56:57 2021: BS 108 completed
Sat Feb 13 18:57:00 2021: BS 109 completed
Sat Feb 13 18:57:03 2021: BS 110 completed
Sat Feb 13 18:57:06 2021: BS 111 completed
Sat Feb 13 18:57:09 2021: BS 112 completed
Sat Feb 13 18:57:12 2021: BS 113 completed
Sat Feb 13 18:57:15 2021: BS 114 completed
Sat Feb 13 18:57:18 2021: BS 115 completed
Sat Feb 13 18:57:21 2021: BS 116 completed
Sat Feb 13 18:57:24 2021: BS 117 completed
Sat Feb 13 18:57:27 2021: BS 118 completed
Sat Feb 13 18:57:30 2021: BS 119 completed
Sat Feb 13 18:57:33 2021: BS 120 completed
Sat Feb 13 18:57:36 2021: BS 121 completed
Sat Feb 13 18:57:39 2021: BS 122 completed
Sat Feb 13 18:57:42 2021: BS 123 completed
Sat Feb 13 18:57:45 2021: BS 124 completed
Sat Feb 13 18:57:48 2021: BS 125 completed
Sat Feb 13 18:57:51 2021: BS 126 completed
Sat Feb 13 18:57:55 2021: BS 127 completed
Sat Feb 13 18:57:58 2021: BS 128 completed
Sat Feb 13 18:58:01 2021: BS 129 completed
Sat Feb 13 18:58:04 2021: BS 130 completed
Sat Feb 13 18:58:07 2021: BS 131 completed
Sat Feb 13 18:58:10 2021: BS 132 completed
Sat Feb 13 18:58:13 2021: BS 133 completed
Sat Feb 13 18:58:16 2021: BS 134 completed
Sat Feb 13 18:58:19 2021: BS 135 completed
Sat Feb 13 18:58:22 2021: BS 136 completed
Sat Feb 13 18:58:25 2021: BS 137 completed
Sat Feb 13 18:58:28 2021: BS 138 completed
Sat Feb 13 18:58:31 2021: BS 139 completed
Sat Feb 13 18:58:34 2021: BS 140 completed
Sat Feb 13 18:58:37 2021: BS 141 completed
Sat Feb 13 18:58:40 2021: BS 142 completed
Sat Feb 13 18:58:43 2021: BS 143 completed
Sat Feb 13 18:58:46 2021: BS 144 completed
Sat Feb 13 18:58:49 2021: BS 145 completed
Sat Feb 13 18:58:52 2021: BS 146 completed
Sat Feb 13 18:58:55 2021: BS 147 completed
Sat Feb 13 18:58:59 2021: BS 148 completed
Sat Feb 13 18:59:02 2021: BS 149 completed
Sat Feb 13 18:59:05 2021: BS 150 completed
Sat Feb 13 18:59:08 2021: BS 151 completed
Sat Feb 13 18:59:11 2021: BS 152 completed
Sat Feb 13 18:59:14 2021: BS 153 completed
Sat Feb 13 18:59:17 2021: BS 154 completed
Sat Feb 13 18:59:20 2021: BS 155 completed
Sat Feb 13 18:59:23 2021: BS 156 completed
Sat Feb 13 18:59:26 2021: BS 157 completed
Sat Feb 13 18:59:29 2021: BS 158 completed
Sat Feb 13 18:59:32 2021: BS 159 completed
Sat Feb 13 18:59:35 2021: BS 160 completed
Sat Feb 13 18:59:38 2021: BS 161 completed
Sat Feb 13 18:59:41 2021: BS 162 completed
Sat Feb 13 18:59:44 2021: BS 163 completed
Sat Feb 13 18:59:47 2021: BS 164 completed
Sat Feb 13 18:59:50 2021: BS 165 completed
Sat Feb 13 18:59:53 2021: BS 166 completed
Sat Feb 13 18:59:56 2021: BS 167 completed
Sat Feb 13 18:59:59 2021: BS 168 completed
Sat Feb 13 19:00:03 2021: BS 169 completed
Sat Feb 13 19:00:06 2021: BS 170 completed
Sat Feb 13 19:00:09 2021: BS 171 completed
Sat Feb 13 19:00:12 2021: BS 172 completed
Sat Feb 13 19:00:15 2021: BS 173 completed
Sat Feb 13 19:00:18 2021: BS 174 completed
Sat Feb 13 19:00:21 2021: BS 175 completed
Sat Feb 13 19:00:24 2021: BS 176 completed
Sat Feb 13 19:00:27 2021: BS 177 completed
Sat Feb 13 19:00:30 2021: BS 178 completed
Sat Feb 13 19:00:33 2021: BS 179 completed
Sat Feb 13 19:00:36 2021: BS 180 completed
Sat Feb 13 19:00:39 2021: BS 181 completed
Sat Feb 13 19:00:42 2021: BS 182 completed
Sat Feb 13 19:00:45 2021: BS 183 completed
Sat Feb 13 19:00:48 2021: BS 184 completed
Sat Feb 13 19:00:51 2021: BS 185 completed
Sat Feb 13 19:00:54 2021: BS 186 completed
Sat Feb 13 19:00:57 2021: BS 187 completed
Sat Feb 13 19:01:00 2021: BS 188 completed
Sat Feb 13 19:01:03 2021: BS 189 completed
Sat Feb 13 19:01:07 2021: BS 190 completed
Sat Feb 13 19:01:10 2021: BS 191 completed
Sat Feb 13 19:01:13 2021: BS 192 completed
Sat Feb 13 19:01:16 2021: BS 193 completed
Sat Feb 13 19:01:19 2021: BS 194 completed
Sat Feb 13 19:01:22 2021: BS 195 completed
Sat Feb 13 19:01:25 2021: BS 196 completed
Sat Feb 13 19:01:28 2021: BS 197 completed
Sat Feb 13 19:01:31 2021: BS 198 completed
Sat Feb 13 19:01:34 2021: BS 199 completed
Sat Feb 13 19:01:37 2021: BS 200 completed
Sat Feb 13 19:01:40 2021: BS 201 completed
Sat Feb 13 19:01:43 2021: BS 202 completed
Sat Feb 13 19:01:46 2021: BS 203 completed
Sat Feb 13 19:01:49 2021: BS 204 completed
Sat Feb 13 19:01:52 2021: BS 205 completed
Sat Feb 13 19:01:55 2021: BS 206 completed
Sat Feb 13 19:01:58 2021: BS 207 completed
Sat Feb 13 19:02:01 2021: BS 208 completed
Sat Feb 13 19:02:04 2021: BS 209 completed
Sat Feb 13 19:02:08 2021: BS 210 completed
Sat Feb 13 19:02:11 2021: BS 211 completed
Sat Feb 13 19:02:14 2021: BS 212 completed
Sat Feb 13 19:02:17 2021: BS 213 completed
Sat Feb 13 19:02:20 2021: BS 214 completed
Sat Feb 13 19:02:23 2021: BS 215 completed
Sat Feb 13 19:02:26 2021: BS 216 completed
Sat Feb 13 19:02:29 2021: BS 217 completed
Sat Feb 13 19:02:32 2021: BS 218 completed
Sat Feb 13 19:02:35 2021: BS 219 completed
Sat Feb 13 19:02:38 2021: BS 220 completed
Sat Feb 13 19:02:41 2021: BS 221 completed
Sat Feb 13 19:02:44 2021: BS 222 completed
Sat Feb 13 19:02:47 2021: BS 223 completed
Sat Feb 13 19:02:50 2021: BS 224 completed
Sat Feb 13 19:02:53 2021: BS 225 completed
Sat Feb 13 19:02:56 2021: BS 226 completed
Sat Feb 13 19:02:59 2021: BS 227 completed
Sat Feb 13 19:03:02 2021: BS 228 completed
Sat Feb 13 19:03:05 2021: BS 229 completed
Sat Feb 13 19:03:08 2021: BS 230 completed
Sat Feb 13 19:03:12 2021: BS 231 completed
Sat Feb 13 19:03:15 2021: BS 232 completed
Sat Feb 13 19:03:18 2021: BS 233 completed
Sat Feb 13 19:03:21 2021: BS 234 completed
Sat Feb 13 19:03:24 2021: BS 235 completed
Sat Feb 13 19:03:27 2021: BS 236 completed
Sat Feb 13 19:03:30 2021: BS 237 completed
Sat Feb 13 19:03:33 2021: BS 238 completed
Sat Feb 13 19:03:36 2021: BS 239 completed
Sat Feb 13 19:03:39 2021: BS 240 completed
Sat Feb 13 19:03:42 2021: BS 241 completed
Sat Feb 13 19:03:45 2021: BS 242 completed
Sat Feb 13 19:03:48 2021: BS 243 completed
Sat Feb 13 19:03:51 2021: BS 244 completed
Sat Feb 13 19:03:54 2021: BS 245 completed
Sat Feb 13 19:03:57 2021: BS 246 completed
Sat Feb 13 19:04:00 2021: BS 247 completed
Sat Feb 13 19:04:03 2021: BS 248 completed
Sat Feb 13 19:04:06 2021: BS 249 completed
Sat Feb 13 19:04:09 2021: BS 250 completed
Sat Feb 13 19:04:12 2021: BS 251 completed
Sat Feb 13 19:04:16 2021: BS 252 completed
Sat Feb 13 19:04:19 2021: BS 253 completed
Sat Feb 13 19:04:22 2021: BS 254 completed
Sat Feb 13 19:04:25 2021: BS 255 completed
Sat Feb 13 19:04:28 2021: BS 256 completed
Sat Feb 13 19:04:31 2021: BS 257 completed
Sat Feb 13 19:04:34 2021: BS 258 completed
Sat Feb 13 19:04:37 2021: BS 259 completed
Sat Feb 13 19:04:40 2021: BS 260 completed
Sat Feb 13 19:04:43 2021: BS 261 completed
Sat Feb 13 19:04:46 2021: BS 262 completed
Sat Feb 13 19:04:49 2021: BS 263 completed
Sat Feb 13 19:04:52 2021: BS 264 completed
Sat Feb 13 19:04:55 2021: BS 265 completed
Sat Feb 13 19:04:58 2021: BS 266 completed
Sat Feb 13 19:05:01 2021: BS 267 completed
Sat Feb 13 19:05:04 2021: BS 268 completed
Sat Feb 13 19:05:07 2021: BS 269 completed
Sat Feb 13 19:05:10 2021: BS 270 completed
Sat Feb 13 19:05:13 2021: BS 271 completed
Sat Feb 13 19:05:16 2021: BS 272 completed
Sat Feb 13 19:05:20 2021: BS 273 completed
Sat Feb 13 19:05:23 2021: BS 274 completed
Sat Feb 13 19:05:26 2021: BS 275 completed
Sat Feb 13 19:05:29 2021: BS 276 completed
Sat Feb 13 19:05:32 2021: BS 277 completed
Sat Feb 13 19:05:35 2021: BS 278 completed
Sat Feb 13 19:05:38 2021: BS 279 completed
Sat Feb 13 19:05:41 2021: BS 280 completed
Sat Feb 13 19:05:44 2021: BS 281 completed
Sat Feb 13 19:05:47 2021: BS 282 completed
Sat Feb 13 19:05:50 2021: BS 283 completed
Sat Feb 13 19:05:53 2021: BS 284 completed
Sat Feb 13 19:05:56 2021: BS 285 completed
Sat Feb 13 19:05:59 2021: BS 286 completed
Sat Feb 13 19:06:02 2021: BS 287 completed
Sat Feb 13 19:06:05 2021: BS 288 completed
Sat Feb 13 19:06:08 2021: BS 289 completed
Sat Feb 13 19:06:11 2021: BS 290 completed
Sat Feb 13 19:06:14 2021: BS 291 completed
Sat Feb 13 19:06:17 2021: BS 292 completed
Sat Feb 13 19:06:20 2021: BS 293 completed
Sat Feb 13 19:06:24 2021: BS 294 completed
Sat Feb 13 19:06:27 2021: BS 295 completed
Sat Feb 13 19:06:30 2021: BS 296 completed
Sat Feb 13 19:06:33 2021: BS 297 completed
Sat Feb 13 19:06:36 2021: BS 298 completed
Sat Feb 13 19:06:39 2021: BS 299 completed
Sat Feb 13 19:06:42 2021: BS 300 completed
Sat Feb 13 19:06:45 2021: BS 301 completed
Sat Feb 13 19:06:48 2021: BS 302 completed
Sat Feb 13 19:06:51 2021: BS 303 completed
Sat Feb 13 19:06:54 2021: BS 304 completed
Sat Feb 13 19:06:57 2021: BS 305 completed
Sat Feb 13 19:07:00 2021: BS 306 completed
Sat Feb 13 19:07:03 2021: BS 307 completed
Sat Feb 13 19:07:06 2021: BS 308 completed
Sat Feb 13 19:07:09 2021: BS 309 completed
Sat Feb 13 19:07:12 2021: BS 310 completed
Sat Feb 13 19:07:15 2021: BS 311 completed
Sat Feb 13 19:07:18 2021: BS 312 completed
Sat Feb 13 19:07:21 2021: BS 313 completed
Sat Feb 13 19:07:25 2021: BS 314 completed
Sat Feb 13 19:07:28 2021: BS 315 completed
Sat Feb 13 19:07:31 2021: BS 316 completed
Sat Feb 13 19:07:34 2021: BS 317 completed
Sat Feb 13 19:07:37 2021: BS 318 completed
Sat Feb 13 19:07:40 2021: BS 319 completed
Sat Feb 13 19:07:43 2021: BS 320 completed
Sat Feb 13 19:07:46 2021: BS 321 completed
Sat Feb 13 19:07:49 2021: BS 322 completed
Sat Feb 13 19:07:52 2021: BS 323 completed
Sat Feb 13 19:07:55 2021: BS 324 completed
Sat Feb 13 19:07:58 2021: BS 325 completed
Sat Feb 13 19:08:01 2021: BS 326 completed
Sat Feb 13 19:08:04 2021: BS 327 completed
Sat Feb 13 19:08:07 2021: BS 328 completed
Sat Feb 13 19:08:10 2021: BS 329 completed
Sat Feb 13 19:08:13 2021: BS 330 completed
Sat Feb 13 19:08:16 2021: BS 331 completed
Sat Feb 13 19:08:19 2021: BS 332 completed
Sat Feb 13 19:08:22 2021: BS 333 completed
Sat Feb 13 19:08:25 2021: BS 334 completed
Sat Feb 13 19:08:29 2021: BS 335 completed
Sat Feb 13 19:08:32 2021: BS 336 completed
Sat Feb 13 19:08:35 2021: BS 337 completed
Sat Feb 13 19:08:38 2021: BS 338 completed
Sat Feb 13 19:08:41 2021: BS 339 completed
Sat Feb 13 19:08:44 2021: BS 340 completed
Sat Feb 13 19:08:47 2021: BS 341 completed
Sat Feb 13 19:08:50 2021: BS 342 completed
Sat Feb 13 19:08:53 2021: BS 343 completed
Sat Feb 13 19:08:56 2021: BS 344 completed
Sat Feb 13 19:08:59 2021: BS 345 completed
Sat Feb 13 19:09:02 2021: BS 346 completed
Sat Feb 13 19:09:05 2021: BS 347 completed
Sat Feb 13 19:09:08 2021: BS 348 completed
Sat Feb 13 19:09:11 2021: BS 349 completed
Sat Feb 13 19:09:14 2021: BS 350 completed
Sat Feb 13 19:09:17 2021: BS 351 completed
Sat Feb 13 19:09:20 2021: BS 352 completed
Sat Feb 13 19:09:23 2021: BS 353 completed
Sat Feb 13 19:09:26 2021: BS 354 completed
Sat Feb 13 19:09:29 2021: BS 355 completed
Sat Feb 13 19:09:33 2021: BS 356 completed
Sat Feb 13 19:09:36 2021: BS 357 completed
Sat Feb 13 19:09:39 2021: BS 358 completed
Sat Feb 13 19:09:42 2021: BS 359 completed
Sat Feb 13 19:09:45 2021: BS 360 completed
Sat Feb 13 19:09:48 2021: BS 361 completed
Sat Feb 13 19:09:51 2021: BS 362 completed
Sat Feb 13 19:09:54 2021: BS 363 completed
Sat Feb 13 19:09:57 2021: BS 364 completed
Sat Feb 13 19:10:00 2021: BS 365 completed
Sat Feb 13 19:10:03 2021: BS 366 completed
Sat Feb 13 19:10:06 2021: BS 367 completed
Sat Feb 13 19:10:09 2021: BS 368 completed
Sat Feb 13 19:10:12 2021: BS 369 completed
Sat Feb 13 19:10:15 2021: BS 370 completed
Sat Feb 13 19:10:18 2021: BS 371 completed
Sat Feb 13 19:10:21 2021: BS 372 completed
Sat Feb 13 19:10:24 2021: BS 373 completed
Sat Feb 13 19:10:27 2021: BS 374 completed
Sat Feb 13 19:10:30 2021: BS 375 completed
Sat Feb 13 19:10:33 2021: BS 376 completed
Sat Feb 13 19:10:37 2021: BS 377 completed
Sat Feb 13 19:10:40 2021: BS 378 completed
Sat Feb 13 19:10:43 2021: BS 379 completed
Sat Feb 13 19:10:46 2021: BS 380 completed
Sat Feb 13 19:10:49 2021: BS 381 completed
Sat Feb 13 19:10:52 2021: BS 382 completed
Sat Feb 13 19:10:55 2021: BS 383 completed
Sat Feb 13 19:10:58 2021: BS 384 completed
Sat Feb 13 19:11:01 2021: BS 385 completed
Sat Feb 13 19:11:04 2021: BS 386 completed
Sat Feb 13 19:11:07 2021: BS 387 completed
Sat Feb 13 19:11:10 2021: BS 388 completed
Sat Feb 13 19:11:13 2021: BS 389 completed
Sat Feb 13 19:11:16 2021: BS 390 completed
Sat Feb 13 19:11:19 2021: BS 391 completed
Sat Feb 13 19:11:22 2021: BS 392 completed
Sat Feb 13 19:11:25 2021: BS 393 completed
Sat Feb 13 19:11:28 2021: BS 394 completed
Sat Feb 13 19:11:31 2021: BS 395 completed
Sat Feb 13 19:11:34 2021: BS 396 completed
Sat Feb 13 19:11:37 2021: BS 397 completed
Sat Feb 13 19:11:41 2021: BS 398 completed
Sat Feb 13 19:11:44 2021: BS 399 completed
Sat Feb 13 19:11:47 2021: BS 400 completed
Sat Feb 13 19:11:50 2021: BS 401 completed
Sat Feb 13 19:11:53 2021: BS 402 completed
Sat Feb 13 19:11:56 2021: BS 403 completed
Sat Feb 13 19:11:59 2021: BS 404 completed
Sat Feb 13 19:12:02 2021: BS 405 completed
Sat Feb 13 19:12:05 2021: BS 406 completed
Sat Feb 13 19:12:08 2021: BS 407 completed
Sat Feb 13 19:12:11 2021: BS 408 completed
Sat Feb 13 19:12:14 2021: BS 409 completed
Sat Feb 13 19:12:17 2021: BS 410 completed
Sat Feb 13 19:12:20 2021: BS 411 completed
Sat Feb 13 19:12:23 2021: BS 412 completed
Sat Feb 13 19:12:26 2021: BS 413 completed
Sat Feb 13 19:12:29 2021: BS 414 completed
Sat Feb 13 19:12:32 2021: BS 415 completed
Sat Feb 13 19:12:35 2021: BS 416 completed
Sat Feb 13 19:12:38 2021: BS 417 completed
Sat Feb 13 19:12:42 2021: BS 418 completed
Sat Feb 13 19:12:45 2021: BS 419 completed
Sat Feb 13 19:12:48 2021: BS 420 completed
Sat Feb 13 19:12:51 2021: BS 421 completed
Sat Feb 13 19:12:54 2021: BS 422 completed
Sat Feb 13 19:12:57 2021: BS 423 completed
Sat Feb 13 19:13:00 2021: BS 424 completed
Sat Feb 13 19:13:03 2021: BS 425 completed
Sat Feb 13 19:13:06 2021: BS 426 completed
Sat Feb 13 19:13:09 2021: BS 427 completed
Sat Feb 13 19:13:12 2021: BS 428 completed
Sat Feb 13 19:13:15 2021: BS 429 completed
Sat Feb 13 19:13:18 2021: BS 430 completed
Sat Feb 13 19:13:21 2021: BS 431 completed
Sat Feb 13 19:13:24 2021: BS 432 completed
Sat Feb 13 19:13:27 2021: BS 433 completed
Sat Feb 13 19:13:30 2021: BS 434 completed
Sat Feb 13 19:13:33 2021: BS 435 completed
Sat Feb 13 19:13:36 2021: BS 436 completed
Sat Feb 13 19:13:39 2021: BS 437 completed
Sat Feb 13 19:13:42 2021: BS 438 completed
Sat Feb 13 19:13:46 2021: BS 439 completed
Sat Feb 13 19:13:49 2021: BS 440 completed
Sat Feb 13 19:13:52 2021: BS 441 completed
Sat Feb 13 19:13:55 2021: BS 442 completed
Sat Feb 13 19:13:58 2021: BS 443 completed
Sat Feb 13 19:14:01 2021: BS 444 completed
Sat Feb 13 19:14:04 2021: BS 445 completed
Sat Feb 13 19:14:07 2021: BS 446 completed
Sat Feb 13 19:14:10 2021: BS 447 completed
Sat Feb 13 19:14:13 2021: BS 448 completed
Sat Feb 13 19:14:16 2021: BS 449 completed
Sat Feb 13 19:14:19 2021: BS 450 completed
Sat Feb 13 19:14:22 2021: BS 451 completed
Sat Feb 13 19:14:25 2021: BS 452 completed
Sat Feb 13 19:14:28 2021: BS 453 completed
Sat Feb 13 19:14:31 2021: BS 454 completed
Sat Feb 13 19:14:34 2021: BS 455 completed
Sat Feb 13 19:14:37 2021: BS 456 completed
Sat Feb 13 19:14:40 2021: Acquisition aborted
